# Supplementary material for: Quantum squeezing amplification with a weak Kerr nonlinear oscillator
Source: Nat Commun. 2025 Dec 18;17:970. doi: 10.1038/s41467-025-67699-0 (PMC12848120; doi:10.1038/s41467-025-67699-0)
Supplement: Supplementary file 3 — Source data for Fig. 2b-c [file 41467_2025_67699_MOESM3_ESM.xlsx]

## Sheet: Data_Fig2b_1
Fig. 2b State trajectory in phase space and Wigner functions during the first cycle at t=600ns
trajectory (dashed line)	Re(α)	1.99981	2.00374	2.00223	2.005	2.0031	2.01164	2.0296	2.03971	2.0788	2.13814	2.18227	2.28176	2.41306	2.50375	2.69157	2.92083	3.11578	3.42183	3.74787	4.144	4.55398	5.03428	5.55454	6.06259	6.59205	7.17578	7.72097	8.4196	8.92545	9.5521	9.96691	10.4524	10.8358	11.1345	11.3224	11.3981	11.3652	11.2313	11.0065	10.5922	10.1396	9.72305	9.18102	8.57842	7.86334	7.31205	6.72358	6.07063
	Im(α)	0.0181385	-0.374329	-0.766534	-1.15394	-1.54146	-1.92121	-2.2949	-2.67083	-3.03249	-3.38515	-3.74215	-4.07561	-4.3943	-4.74981	-5.04366	-5.31383	-5.58424	-5.79749	-6.03195	-6.16927	-6.32861	-6.36182	-6.32048	-6.31967	-6.25245	-5.98839	-5.77312	-5.24444	-4.87649	-4.15458	-3.64356	-2.76925	-2.08318	-1.12309	-0.141567	0.835301	1.78403	2.6853	3.52457	4.30828	5.23604	5.82049	6.52267	6.95419	7.48112	7.84562	8.00399	8.22803
EXP.
	Re(α) Im(α)	-1.5	-1.4	-1.3	-1.2	-1.1	-1	-0.9	-0.8	-0.7	-0.6	-0.5	-0.4	-0.3	-0.2	-0.1	0	0.1	0.2	0.3	0.4	0.5	0.6	0.7	0.8	0.9	1	1.1	1.2	1.3	1.4	1.5
	-1.5	0.00209765	-0.0398553	-0.00104882	-0.00314647	-0.029367	0.0262206	0.0136347	0.0199276	-0.0503435	-0.0199276	0.0188788	-0.0146835	-0.0419529	0.00629294	0.0262206	0.00419529	-0.0304159	0.0220253	0.01783	-0.0440506	0.0346111	0.0125859	0.00104882	0.0272694	0.0461482	0.029367	0.0367088	0.00629294	0.0094394	0.0220253	0.0388064
	-1.4	-0.00314647	-0.00419529	0.0325135	0.0094394	0.0199276	-0.0241229	0.0492947	-0.00314647	0.011537	0.0230741	0.011537	0.0283182	0.0388064	0.0377576	0.0230741	0.03566	0.0272694	0.0388064	0.029367	0.00104882	0.0335623	-0.0419529	-0.0136347	0.011537	0.00839058	-0.00314647	0.029367	-0.00209765	-0.0146835	-0.00839058	-0.00209765
	-1.3	0.0167812	-0.00734176	-0.0094394	0.0146835	0.0440506	-0.0262206	0.0304159	0.0398553	0.0314647	-0.00209765	0.0398553	-0.0104882	0.0377576	-0.00209765	0.0209765	0.0314647	0.0167812	0.0262206	-0.00629294	-0.0199276	-0.00104882	-0.00419529	-0.00734176	0.0104882	-0.029367	-0.00209765	-0.00734176	-0.0346111	-0.0409041	0.0104882	0.0136347
	-1.2	0.0146835	0.00209765	0.01783	0.0304159	0.0272694	0.01783	0.0262206	-0.00734176	0.0367088	0.0597829	0.00524411	0.0262206	0.0188788	0.0388064	0.029367	0	0.0251717	0.0136347	-0.00314647	0.00104882	0.00314647	-0.0146835	0.0262206	-0.0136347	0.00734176	0.0136347	0.011537	-0.00419529	-0.0157323	0.0157323	-0.0094394
	-1.1	-0.00734176	-0.0146835	-0.011537	-0.0450994	0.0388064	0.0335623	0.0524411	0.0167812	0.0524411	0.00839058	-0.0199276	0.0398553	0.0587341	0.0524411	0.0755152	0.047197	0.05349	0.0797105	0.0325135	0.065027	0.0146835	0.0681735	0.0524411	0.0146835	0.0314647	0.0325135	0.00314647	-0.0199276	0.0220253	0.0094394	-0.00524411
	-1	0.0094394	-0.0188788	0.0136347	0.0094394	0.0671247	0.0262206	0.01783	0.0419529	0.0388064	0.0513923	0.105931	0.131103	0.145786	0.121663	0.110126	0.0702711	0.120615	0.0818082	0.131103	0.111175	0.0776129	0.0922964	0.0409041	-0.00734176	0.0304159	-0.00209765	0.01783	0.00734176	0.0482458	0.0220253	-0.00629294
	-0.9	0.0136347	0.0209765	0.00524411	0.0398553	0.0576852	0.0304159	0.0681735	0.0199276	0.0881011	0.0167812	0.123761	0.148933	0.144738	0.164665	0.153128	0.200325	0.112224	0.157323	0.119566	0.118517	0.0849546	0.0325135	0.0409041	0.0241229	0.0220253	-0.00104882	-0.0241229	-0.00734176	0.0094394	0.0188788	-0.00104882
	-0.8	0.03566	0.0335623	0.0262206	0.00104882	0.0576852	0.0587341	0.0765641	0.0839058	0.117468	0.136347	0.126908	0.146835	0.207667	0.228643	0.225497	0.211862	0.230741	0.199276	0.130054	0.148933	0.164665	0.0985893	0.0723688	0.0524411	-0.00314647	0.0681735	0.0167812	0.0104882	0.011537	0.00734176	-0.0230741
	-0.7	0.00839058	-0.0377576	0.0639782	-0.00314647	0.0262206	0.0587341	0.11537	0.130054	0.158372	0.203472	0.216057	0.227595	0.309403	0.282133	0.32094	0.269547	0.315696	0.281084	0.262206	0.203472	0.131103	0.119566	0.0818082	0.0933452	0.0513923	0.0230741	0.0409041	0.0388064	0.0314647	0.0419529	-0.00734176
	-0.6	0.00209765	0.0136347	0.0283182	0.00209765	0.0398553	0.0524411	0.0860035	0.143689	0.16047	0.225497	0.294719	0.298914	0.411138	0.341916	0.432115	0.409041	0.388064	0.355551	0.301012	0.208716	0.194032	0.11537	0.1332	0.135298	0.0608317	-0.00104882	0.0797105	-0.00524411	-0.0188788	-0.0461482	0
	-0.5	0.0713199	0.0230741	0.0398553	0.0461482	0.0587341	0.094394	0.116419	0.16886	0.235985	0.298914	0.372332	0.419529	0.467775	0.477214	0.503435	0.50763	0.483507	0.420578	0.449945	0.332477	0.271645	0.230741	0.157323	0.0576852	0.0566364	0.0513923	-0.00419529	-0.00734176	-0.00839058	0.0482458	0.0409041
	-0.4	0.01783	0.0167812	0.0377576	0.0629294	0.0723688	0.145786	0.147884	0.189837	0.309403	0.399601	0.473019	0.52546	0.560071	0.646075	0.694321	0.645026	0.600975	0.554827	0.461482	0.420578	0.36499	0.221302	0.19613	0.148933	0.0891499	0.0482458	0.0524411	0.0671247	0.0230741	0.0346111	0.0104882
	-0.3	-0.0230741	0.047197	0.0251717	0.0230741	0.0922964	0.112224	0.206618	0.281084	0.337721	0.41009	0.549583	0.61461	0.683832	0.735225	0.777178	0.77508	0.715297	0.68593	0.591536	0.493995	0.383869	0.29367	0.263254	0.164665	0.0901988	0.0723688	0.0430017	0.0157323	0.0209765	0.0272694	0.0335623
	-0.2	0.0304159	0.0251717	0.0304159	0.0587341	0.104882	0.192983	0.185642	0.266401	0.363941	0.48141	0.593634	0.682784	0.786617	0.845351	0.873669	0.839058	0.809691	0.777178	0.659709	0.546437	0.468824	0.359746	0.24018	0.20452	0.118517	0.0723688	0.0597829	0.0209765	-0.0188788	0.0220253	-0.0251717
	-0.1	0.0104882	0.0199276	0.0503435	0.0335623	0.0964917	0.162568	0.235985	0.297866	0.430017	0.486654	0.636635	0.762494	0.836961	0.924013	0.934501	0.950233	0.883109	0.838009	0.738371	0.599927	0.511825	0.362893	0.264303	0.217106	0.113273	0.0933452	0.0325135	0.0262206	0.0440506	-0.00209765	-0.00419529
	0	0.0419529	0.0272694	0.0608317	0.0377576	0.152079	0.169909	0.234936	0.30311	0.415334	0.550632	0.661807	0.769836	0.886255	0.970161	0.98904	0.968063	0.937647	0.862132	0.740469	0.642928	0.540144	0.439457	0.263254	0.199276	0.146835	0.0975405	0.0765641	0.0461482	0.0104882	0.0576852	-0.01783
	0.1	0.0398553	0.0167812	0.0388064	0.104882	0.082857	0.195081	0.25801	0.331428	0.406943	0.549583	0.675442	0.768787	0.883109	0.95338	0.983796	0.978552	0.942892	0.868425	0.728932	0.670198	0.497142	0.414285	0.296817	0.202423	0.144738	0.0933452	0.0461482	0.0377576	0.0419529	0.0388064	0.0188788
	0.2	0.0482458	0.0555876	0.00419529	0.047197	0.0891499	0.145786	0.22235	0.335623	0.433164	0.530704	0.678588	0.746762	0.85479	0.922964	0.957575	0.947087	0.91772	0.830668	0.761445	0.611464	0.533851	0.41848	0.30311	0.190886	0.14264	0.0901988	0.01783	0.0199276	0.0304159	0.00734176	-0.029367
	0.3	-0.00209765	0.0503435	0.065027	0.0786617	0.0985893	0.165714	0.239132	0.313598	0.323037	0.461482	0.59678	0.684881	0.756201	0.852693	0.875767	0.867376	0.827521	0.774031	0.655514	0.591536	0.448896	0.402748	0.291573	0.192983	0.132152	0.0912476	0.0272694	0.011537	0.00314647	0.0167812	-0.0388064
	0.4	0.0440506	0.01783	0.0597829	0.0492947	0.132152	0.141591	0.185642	0.288426	0.357649	0.401699	0.528607	0.618805	0.714248	0.753055	0.788715	0.781373	0.755152	0.694321	0.607268	0.521265	0.465677	0.358697	0.263254	0.155226	0.122712	0.0860035	0.0818082	0.0314647	0.0419529	0.0346111	0.0241229
	0.5	-0.00524411	0.0136347	0.0188788	0.0597829	0.0388064	0.0954429	0.12481	0.23179	0.276889	0.367088	0.443652	0.51707	0.597829	0.658661	0.663905	0.657612	0.674393	0.598878	0.541193	0.437359	0.357649	0.278987	0.215009	0.147884	0.144738	0.0251717	0.0555876	0.0304159	0.0325135	0.0230741	0.0188788
	0.6	-0.00104882	-0.0209765	0.0482458	0.0146835	0.0409041	0.0419529	0.120615	0.180398	0.282133	0.307305	0.389113	0.430017	0.538046	0.516021	0.529655	0.541193	0.526509	0.521265	0.417431	0.396455	0.321989	0.250669	0.183544	0.143689	0.0891499	0.0461482	0.0776129	0.0146835	0.029367	0.0125859	-0.0346111
	0.7	-0.0241229	0.0136347	0.00524411	0.0220253	0.0860035	0.0734176	0.125859	0.10698	0.192983	0.233887	0.292622	0.334574	0.393309	0.37443	0.431066	0.422676	0.447847	0.36499	0.34716	0.325135	0.226546	0.173056	0.173056	0.119566	0.0513923	0.0367088	-0.00209765	0.0199276	0.00209765	0.0125859	-0.0367088
	0.8	0.0199276	0.01783	0.01783	-0.00209765	0.0125859	-0.00734176	0.0933452	0.117468	0.152079	0.130054	0.228643	0.254864	0.262206	0.34716	0.304159	0.334574	0.327233	0.291573	0.30311	0.215009	0.140542	0.174105	0.0839058	0.110126	0.0639782	0.0524411	0.0241229	-0.0146835	-0.00419529	-0.0104882	0
	0.9	0.0146835	-0.029367	0.0220253	0.0283182	0.0409041	0.0430017	0.0629294	0.0618805	0.0660758	0.108029	0.116419	0.147884	0.187739	0.225497	0.251717	0.226546	0.230741	0.260108	0.156275	0.173056	0.14264	0.176202	0.0692223	0.0975405	0.0755152	0.0262206	0.0346111	-0.0146835	0.0503435	0.0272694	0.00104882
	1	0.011537	-0.00839058	0.0230741	-0.00314647	-0.0136347	-0.0136347	0.0629294	0.0325135	0.0629294	0.065027	0.082857	0.1332	0.11537	0.144738	0.153128	0.165714	0.175153	0.16047	0.16886	0.101736	0.0671247	0.112224	0.0797105	0.0346111	0.0377576	0.011537	-0.0346111	-0.0304159	0.0513923	-0.011537	-0.0199276
	1.1	0.0125859	0.00419529	0.0576852	-0.00104882	0.0167812	0.0346111	0.0272694	0.0241229	0.0482458	0.0786617	0.0503435	0.101736	0.0922964	0.114322	0.138445	0.120615	0.10698	0.11537	0.0922964	0.0587341	0.0901988	0.0818082	0.0188788	-0.01783	0.0094394	-0.00419529	-0.0272694	-0.0388064	0.0388064	-0.0230741	0.011537
	1.2	0.029367	-0.0346111	-0.00314647	0.01783	-0.0104882	-0.00314647	-0.00209765	0.0314647	0.0283182	0.0325135	0.0157323	0.0576852	0.05349	0.03566	0.0660758	0.065027	0.0409041	0.0398553	0.082857	0.0230741	0.0587341	0.0283182	0.0545388	-0.00629294	-0.0104882	-0.011537	0.0503435	0.0209765	0.0136347	0.00104882	0.0262206
	1.3	0.0241229	-0.00524411	-0.0388064	0.0188788	-0.0209765	0.0702711	0.0136347	0.0283182	0.0304159	0.0692223	0.0587341	0.00419529	0.0576852	0.0461482	0.0314647	0.0818082	0.0755152	0.0251717	-0.00419529	0.0094394	0.047197	0.0587341	-0.0146835	-0.0094394	-0.0136347	-0.0136347	0.00419529	0.0409041	0.0199276	0.0094394	0.00104882
	1.4	0.0241229	0.0104882	0.0230741	0.00734176	-0.0188788	0.029367	0.0304159	0.0104882	-0.00734176	0.0125859	0.011537	0.0146835	-0.00314647	0.0587341	0.0262206	0.0692223	0.0241229	0.0713199	0.029367	-0.00104882	0.0629294	0.0230741	-0.0188788	-0.00524411	0.0094394	-0.00524411	-0.00839058	0.0125859	-0.0272694	-0.0251717	0.0094394
	1.5	0.011537	0.0167812	-0.0094394	-0.00209765	0.0450994	0.0104882	0.01783	0.0230741	0.0104882	0.00839058	-0.0220253	0.00314647	-0.00104882	0.0283182	0.0346111	0.0241229	0.0230741	0.0367088	0.00209765	0.0367088	0.00734176	-0.047197	0.0367088	0.00524411	-0.00839058	-0.0167812	-0.0492947	0.0325135	-0.0167812	-0.0209765	-0.0209765
SIM.
	Re(α) Im(α)	-1.5	-1.4	-1.3	-1.2	-1.1	-1	-0.9	-0.8	-0.7	-0.6	-0.5	-0.4	-0.3	-0.2	-0.1	0	0.1	0.2	0.3	0.4	0.5	0.6	0.7	0.8	0.9	1	1.1	1.2	1.3	1.4	1.5
	-1.5	0.000137	0.000242	0.000409	0.000664	0.001038	0.001557	0.002246	0.003111	0.004142	0.005297	0.006509	0.007684	0.008716	0.009498	0.009945	0.010004	0.009668	0.008977	0.008008	0.006863	0.005651	0.00447	0.003397	0.002481	0.00174	0.001173	0.000759	0.000472	0.000282	0.000162	8.9e-05
	-1.4	0.000243	0.000429	0.000726	0.001182	0.001848	0.002776	0.004006	0.005555	0.007401	0.009474	0.011651	0.013767	0.01563	0.017048	0.017865	0.017987	0.017399	0.016169	0.014436	0.012383	0.010205	0.00808	0.006146	0.004491	0.003153	0.002127	0.001378	0.000858	0.000513	0.000295	0.000163
	-1.3	0.000415	0.000732	0.00124	0.00202	0.003161	0.004753	0.006865	0.009529	0.012706	0.016279	0.020039	0.0237	0.02693	0.029399	0.030836	0.031073	0.030084	0.027982	0.025006	0.021469	0.017708	0.014033	0.010683	0.007814	0.00549	0.003706	0.002404	0.001498	0.000896	0.000515	0.000285
	-1.2	0.000679	0.0012	0.002035	0.003317	0.005196	0.007819	0.011304	0.015704	0.020959	0.026877	0.033114	0.039199	0.04458	0.048712	0.051138	0.051578	0.049979	0.04653	0.041617	0.035762	0.029524	0.023416	0.017843	0.013062	0.009186	0.006207	0.004029	0.002512	0.001505	0.000866	0.000479
	-1.1	0.001069	0.001889	0.003208	0.005234	0.008205	0.012358	0.017883	0.024865	0.033217	0.042635	0.052576	0.062292	0.070908	0.077549	0.081484	0.082258	0.07978	0.07434	0.066551	0.057238	0.047296	0.037545	0.028634	0.02098	0.014768	0.009987	0.006488	0.004049	0.002428	0.001399	0.000774
	-1	0.001616	0.002858	0.004858	0.007933	0.012448	0.018766	0.027182	0.037828	0.05058	0.064979	0.080202	0.09511	0.108363	0.118619	0.12475	0.126049	0.122362	0.11412	0.102255	0.088025	0.072799	0.057843	0.044153	0.03238	0.022813	0.015441	0.01004	0.006272	0.003764	0.00217	0.001202
	-0.9	0.002347	0.004155	0.007068	0.011553	0.018145	0.027379	0.039694	0.055291	0.073998	0.09515	0.117549	0.139525	0.159112	0.17433	0.183507	0.185586	0.180321	0.168327	0.150961	0.13007	0.107669	0.085625	0.065419	0.048018	0.03386	0.022938	0.014929	0.009334	0.005607	0.003235	0.001793
	-0.8	0.003274	0.005803	0.00988	0.016165	0.02541	0.038378	0.055691	0.077647	0.104012	0.133867	0.165533	0.196659	0.224473	0.246166	0.259361	0.262539	0.255323	0.238557	0.21414	0.184673	0.153006	0.12179	0.093133	0.068422	0.048291	0.032744	0.02133	0.013348	0.008025	0.004635	0.002571
	-0.7	0.004389	0.007786	0.01327	0.02173	0.03419	0.051686	0.075072	0.104765	0.140469	0.180954	0.223965	0.266325	0.304271	0.333983	0.352209	0.356851	0.347361	0.324848	0.291865	0.251932	0.208922	0.166448	0.1274	0.09368	0.066178	0.044913	0.029283	0.018341	0.011036	0.00638	0.003543
	-0.6	0.005653	0.010036	0.017122	0.028064	0.044198	0.066877	0.097228	0.13581	0.182264	0.235014	0.291145	0.346532	0.396274	0.435372	0.459556	0.466043	0.454066	0.425028	0.382224	0.330231	0.274104	0.218579	0.167453	0.123244	0.087142	0.059194	0.038628	0.024217	0.014585	0.008439	0.00469
	-0.5	0.006994	0.01243	0.021225	0.034823	0.054893	0.083139	0.120984	0.169152	0.227223	0.293259	0.36364	0.433224	0.495871	0.545304	0.576129	0.584804	0.570304	0.534327	0.480959	0.415919	0.345546	0.275802	0.211485	0.155794	0.110258	0.074964	0.048964	0.030724	0.018521	0.010726	0.005967
	-0.4	0.008314	0.01479	0.025279	0.041514	0.065502	0.099302	0.144639	0.202416	0.272164	0.351592	0.436384	0.520375	0.596184	0.656232	0.693977	0.705084	0.688244	0.645427	0.581504	0.503333	0.418557	0.334385	0.256643	0.189235	0.134048	0.091222	0.059638	0.037456	0.0226	0.013099	0.007294
	-0.3	0.009496	0.016908	0.028926	0.047548	0.075095	0.113953	0.166138	0.232723	0.313211	0.405003	0.503151	0.600561	0.688702	0.758784	0.803183	0.816806	0.798046	0.7491	0.67554	0.585275	0.487151	0.389547	0.299258	0.220861	0.156595	0.106664	0.069798	0.043877	0.026498	0.015373	0.008568
	-0.2	0.010419	0.01857	0.031801	0.052323	0.082716	0.125637	0.183348	0.257076	0.346317	0.448238	0.557396	0.665941	0.764403	0.842987	0.89316	0.909168	0.889127	0.835381	0.754058	0.653915	0.544794	0.436048	0.335294	0.247687	0.175779	0.119842	0.078493	0.049389	0.029854	0.017336	0.009671
	-0.1	0.010984	0.019595	0.033588	0.055318	0.087535	0.133085	0.194404	0.272842	0.367909	0.476642	0.593285	0.709499	0.81518	0.899844	0.95431	0.97234	0.95181	0.895124	0.80875	0.702007	0.585412	0.469	0.360971	0.266905	0.189594	0.129382	0.084821	0.05342	0.032321	0.018786	0.010489
	0	0.011124	0.019865	0.034085	0.05619	0.089001	0.135445	0.198044	0.278219	0.375523	0.486977	0.606735	0.726283	0.835268	0.922905	0.979706	0.999173	0.979012	0.921585	0.833452	0.724137	0.60444	0.484703	0.37341	0.276363	0.196497	0.134219	0.088074	0.055521	0.033623	0.019561	0.010932
	0.1	0.010824	0.019349	0.033231	0.054836	0.086941	0.13244	0.193839	0.272578	0.368268	0.478033	0.59617	0.714329	0.822317	0.909475	0.966383	0.986535	0.96756	0.911681	0.825286	0.717729	0.599664	0.481331	0.371165	0.274962	0.195687	0.133791	0.087876	0.055448	0.033611	0.019572	0.010949
	0.2	0.010119	0.018106	0.031127	0.051415	0.081598	0.124422	0.182284	0.25658	0.346994	0.450859	0.562831	0.675041	0.777848	0.861131	0.915904	0.935911	0.9188	0.866574	0.785211	0.683535	0.571644	0.459281	0.3545	0.262868	0.187257	0.12815	0.084251	0.053211	0.032285	0.018818	0.010536
	0.3	0.009089	0.016278	0.028012	0.046316	0.073578	0.112305	0.164694	0.232051	0.314131	0.408562	0.510532	0.612918	0.706957	0.783417	0.834062	0.853115	0.838334	0.791452	0.717839	0.625493	0.523609	0.421094	0.325339	0.241476	0.172183	0.117947	0.077617	0.049068	0.029799	0.017385	0.009744
	0.4	0.007842	0.01406	0.02422	0.040086	0.063744	0.097392	0.142967	0.201638	0.273232	0.355722	0.444944	0.534705	0.617354	0.684798	0.729787	0.747192	0.734967	0.694545	0.630562	0.549979	0.460844	0.370978	0.286896	0.213149	0.152132	0.104311	0.06871	0.043478	0.02643	0.015434	0.008658
	0.5	0.006502	0.011668	0.020119	0.033332	0.053058	0.081147	0.119239	0.168342	0.228342	0.297576	0.372585	0.448195	0.517988	0.575147	0.61354	0.628794	0.619118	0.585645	0.532217	0.464658	0.389733	0.31404	0.2431	0.180787	0.129159	0.088646	0.058447	0.03702	0.022526	0.013167	0.007393
	0.6	0.005178	0.009303	0.016057	0.026629	0.042431	0.06496	0.09555	0.135033	0.183346	0.239177	0.299768	0.360962	0.417589	0.464133	0.49561	0.508438	0.501112	0.474489	0.431629	0.377212	0.316699	0.255442	0.197933	0.147341	0.105367	0.072387	0.047774	0.030289	0.018448	0.010794	0.006067
	0.7	0.003963	0.007126	0.012312	0.02044	0.032602	0.049962	0.073565	0.104068	0.141446	0.184705	0.23173	0.279318	0.323462	0.359877	0.384669	0.395022	0.38972	0.369384	0.336353	0.29424	0.247283	0.19965	0.154855	0.115387	0.082598	0.0568	0.037523	0.023813	0.014518	0.008502	0.004784
	0.8	0.002913	0.005244	0.00907	0.015073	0.024067	0.03692	0.054417	0.07706	0.104844	0.137049	0.172116	0.207672	0.240737	0.26811	0.286871	0.294889	0.291224	0.276306	0.25185	0.220538	0.185528	0.14994	0.116414	0.08683	0.062217	0.042827	0.02832	0.01799	0.010979	0.006436	0.003624
	0.9	0.002058	0.003708	0.00642	0.01068	0.017069	0.026213	0.038675	0.054824	0.074667	0.097703	0.122828	0.148354	0.172151	0.191921	0.20556	0.21152	0.209103	0.198592	0.181198	0.15883	0.13375	0.108203	0.084093	0.062785	0.045033	0.031029	0.020539	0.01306	0.007978	0.004681	0.002639
	1	0.001396	0.002519	0.004366	0.00727	0.011632	0.017881	0.026409	0.037475	0.051092	0.066923	0.08422	0.101828	0.118283	0.132002	0.141528	0.145781	0.144262	0.13715	0.125265	0.109913	0.092651	0.07503	0.05837	0.043624	0.031321	0.021603	0.014314	0.009111	0.005571	0.003272	0.001846
	1.1	0.00091	0.001644	0.002852	0.004755	0.007615	0.011719	0.017326	0.024612	0.03359	0.044044	0.055485	0.067155	0.078088	0.087235	0.093627	0.09654	0.095632	0.091011	0.083209	0.073086	0.061671	0.049992	0.038932	0.029126	0.020932	0.014452	0.009585	0.006107	0.003738	0.002198	0.001241
	1.2	0.00057	0.001031	0.00179	0.002988	0.00479	0.007379	0.010921	0.01553	0.021218	0.027851	0.035122	0.042553	0.049533	0.055393	0.059513	0.061428	0.060914	0.05803	0.05311	0.046697	0.039444	0.032007	0.024951	0.018685	0.013443	0.00929	0.006168	0.003934	0.00241	0.001419	0.000802
	1.3	0.000343	0.000621	0.00108	0.001804	0.002895	0.004464	0.006614	0.009416	0.012877	0.016921	0.021361	0.025908	0.030189	0.033796	0.036348	0.037557	0.037281	0.035553	0.032573	0.028669	0.024241	0.019691	0.015366	0.011519	0.008295	0.005739	0.003814	0.002435	0.001493	0.00088	0.000498
	1.4	0.000198	0.000359	0.000626	0.001046	0.001681	0.002595	0.003849	0.005485	0.007509	0.009878	0.012483	0.015156	0.017679	0.019812	0.021331	0.022063	0.021924	0.02093	0.019195	0.016913	0.014315	0.01164	0.009093	0.006824	0.004919	0.003407	0.002266	0.001448	0.000889	0.000524	0.000297
	1.5	0.00011	0.0002	0.000348	0.000583	0.000938	0.001449	0.002152	0.00307	0.004207	0.00554	0.007009	0.008519	0.009948	0.01116	0.012028	0.012454	0.012389	0.011839	0.01087	0.009587	0.008123	0.006612	0.00517	0.003884	0.002803	0.001943	0.001294	0.000828	0.000509	0.0003	0.00017
[truncated: 24 more columns]

## Sheet: Data_Fig2b_2
Fig. 2b Wigner functions during the first cycle at t=600ns
EXP.
Re(α) Im(α)	0.5	0.6	0.7	0.8	0.9	1	1.1	1.2	1.3	1.4	1.5	1.6	1.7	1.8	1.9	2	2.1	2.2	2.3	2.4	2.5	2.6	2.7	2.8	2.9	3	3.1	3.2	3.3	3.4	3.5	3.6	3.7	3.8	3.9	4	4.1	4.2	4.3	4.4	4.5	4.6	4.7	4.8	4.9	5
-7.5	0.023125	0.0336364	-0.0315341	0.00735796	0.0399432	0.0199716	0.023125	0.0189205	0.0084091	0.037841	0.0399432	-0.0084091	-0.0273296	-0.00946024	0.0115625	0.0189205	0.0147159	0.0105114	0	0.00210228	0.00525569	0.00210228	-0.0262784	-0.00105114	0.0199716	-0.0336364	0.0084091	0.0252273	-0.00105114	0	0	0.00315341	-0.0136648	0.0325853	0.0220739	0.00315341	0.0388921	-0.0084091	0.0367898	0.0409944	0.00946024	0.00315341	-0.053608	-0.00525569	0.0084091	0.00630683
-7.4	-0.0105114	-0.0294319	0	0.0420455	0.023125	0.0241762	0.0115625	-0.0504546	-0.00525569	-0.00735796	-0.0168182	0.0273296	-0.00420455	0.00946024	0.0336364	0.0147159	-0.00946024	0.0273296	-0.0483523	0	0.0315341	-0.0147159	-0.00630683	0.0252273	-0.0168182	-0.0210228	-0.0115625	-0.0241762	0.00946024	0.0157671	0.00315341	-0.0462501	-0.0357387	-0.0220739	-0.0430967	-0.0430967	-0.0147159	-0.00420455	-0.0157671	-0.0420455	-0.0210228	-0.00735796	-0.023125	-0.00735796	-0.030483	0.0388921
-7.3	0.00210228	0.0494035	-0.0420455	0.0105114	0.00210228	0.0210228	-0.00105114	0.0399432	0.0220739	-0.00105114	-0.00525569	0.023125	0.0199716	0.0367898	0.0620171	-0.00630683	-0.00420455	0.053608	0.023125	-0.0157671	-0.00105114	-0.0105114	0.0136648	0.0189205	0.0325853	-0.0168182	-0.0241762	0.00735796	0.0210228	0.00735796	-0.00946024	-0.0409944	-0.084091	-0.0136648	0.0346875	0.00525569	-0.0430967	0.0693751	0.0367898	0.0115625	0.0241762	0.0189205	-0.0273296	-0.0388921	0	-0.0273296
-7.2	0.00946024	0.00420455	0.0409944	0.0441478	0.0451989	0.00946024	-0.0325853	0.0399432	0.0199716	0.0336364	0.0578126	0.053608	0.0084091	0.0273296	-0.00105114	0.0210228	0.0315341	0.0525569	0.0473012	-0.0336364	0.0367898	-0.0283807	0.0157671	-0.00210228	-0.0220739	0.0525569	0.0399432	0.0252273	-0.023125	0.0252273	0.00630683	-0.0189205	-0.0557103	0.0157671	-0.0084091	-0.0357387	0	-0.0420455	-0.0473012	-0.0199716	0.0241762	-0.0178693	0.0315341	0.0346875	0.0336364	-0.023125
-7.1	-0.0136648	-0.0115625	-0.00946024	0.0262784	0.00946024	0.0294319	0.0357387	-0.00315341	0.0126137	0.0567614	0.0283807	0.0336364	0.0798865	0.0441478	0.0483523	0.0525569	0.0725285	0.0588637	0.0798865	0.0241762	0.0872444	0.0273296	0.0882956	0.037841	0.0441478	0.00420455	-0.00315341	-0.023125	0.0504546	-0.0105114	0.0136648	0.00105114	0.0525569	-0.0399432	-0.0084091	-0.0105114	0.0283807	-0.0283807	-0.0115625	-0.0115625	0.0241762	-0.0210228	-0.0147159	0.0136648	-0.0189205	-0.0346875
-7	0.0084091	-0.00420455	-0.0105114	0.0241762	0.0136648	-0.0147159	0.0515058	0.0588637	0.0483523	0.0861933	0.0830399	0.0788353	0.0851422	0.0735796	0.113523	0.136648	0.131392	0.0861933	0.0903979	0.131392	0.0893467	0.0599149	0.0777842	0.098807	0.0756819	0.0620171	0.0693751	0.0315341	0.0273296	-0.00210228	-0.00735796	-0.00210228	-0.00315341	0.00420455	-0.00735796	-0.00946024	0.030483	-0.0241762	-0.00946024	-0.0084091	0.0126137	-0.0325853	0.00210228	0.00315341	0.00315341	0
-6.9	0.0252273	0.00210228	-0.0241762	0.00525569	-0.00105114	-0.0105114	0.0525569	0.0641194	0.0578126	0.136648	0.113523	0.130341	0.133495	0.194461	0.214432	0.197614	0.22179	0.187103	0.190256	0.196563	0.224944	0.172387	0.158722	0.147159	0.131392	0.154517	0.114574	0.0777842	0.0388921	0.0462501	0.0367898	0.00630683	0.0325853	-0.00630683	-0.00946024	0.0157671	0.0220739	0.00735796	0.00630683	0.0273296	0.00315341	0.0241762	-0.0189205	-0.00420455	-0.0199716	-0.0325853
-6.8	0.0273296	0.00630683	0.00420455	0.0199716	0.0189205	0.0746308	0.0672728	0.0567614	0.111421	0.0882956	0.131392	0.171335	0.190256	0.203921	0.22179	0.262784	0.250171	0.296421	0.303779	0.294319	0.320597	0.294319	0.261733	0.229148	0.191307	0.168182	0.150313	0.0893467	0.0809376	0.0735796	0.0515058	0.0714774	0.0504546	-0.00315341	0.0199716	0.0136648	0.0588637	-0.0315341	-0.0210228	0.00735796	-0.0199716	0.0178693	-0.00630683	-0.091449	0.00105114	-0.0367898
-6.7	0.00735796	0.00525569	0.0714774	0.0515058	0.0515058	0.0662217	0.098807	0.120881	0.12929	0.151364	0.198665	0.222841	0.299574	0.299574	0.320597	0.375256	0.436222	0.403637	0.432018	0.448836	0.432018	0.439376	0.393126	0.395228	0.337415	0.270142	0.236506	0.210228	0.172387	0.126137	0.0903979	0.0767331	0.0178693	0.0441478	-0.0178693	0.0336364	0.0241762	-0.0189205	-0.0283807	0.0451989	-0.0147159	-0.00735796	0.00105114	-0.0126137	-0.0210228	0.0189205
-6.6	0.0409944	0.0252273	-0.0273296	0.00105114	0.0746308	0.0599149	0.0620171	0.131392	0.131392	0.15662	0.157671	0.255426	0.302728	0.336364	0.376307	0.447785	0.520313	0.567614	0.569717	0.588637	0.630683	0.611762	0.589688	0.550796	0.469859	0.433069	0.327955	0.298523	0.299574	0.229148	0.172387	0.110369	0.112472	0.121932	0.0672728	0.0346875	0.0241762	0	-0.0084091	0.0115625	-0.030483	0.00105114	0.0283807	0.0273296	0.0273296	-0.00525569
-6.5	0.00525569	-0.00210228	-0.0420455	0.0210228	0.0430967	0.0756819	0.0956535	0.0935513	0.128239	0.152415	0.195512	0.281705	0.319546	0.417302	0.451989	0.540285	0.63699	0.656961	0.689546	0.754717	0.741052	0.73895	0.759973	0.736848	0.645399	0.60966	0.541336	0.441478	0.420455	0.301677	0.241762	0.177642	0.105114	0.0882956	0.113523	-0.0136648	0.0872444	0.00735796	0.0252273	0.0220739	-0.0115625	-0.0168182	0.00315341	-0.00420455	0.0399432	0.0241762
-6.4	0.0273296	-0.00525569	0.00630683	0.0557103	0.0441478	0.0735796	0.0714774	0.100909	0.152415	0.162926	0.232301	0.307983	0.320597	0.391023	0.447785	0.535029	0.62858	0.717927	0.762075	0.839859	0.845115	0.878751	0.889263	0.885058	0.826194	0.790456	0.701109	0.612813	0.537131	0.457245	0.35108	0.293267	0.190256	0.214432	0.125085	0.114574	0.0462501	0.0367898	0.00210228	0.0168182	-0.0147159	-0.00735796	-0.0105114	-0.00210228	-0.0273296	-0.00420455
-6.3	-0.00210228	-0.0168182	0.0178693	0.0336364	0.0430967	0.0315341	0.0346875	0.0430967	0.124034	0.163978	0.211279	0.271194	0.25858	0.400484	0.46145	0.527671	0.617018	0.70216	0.727387	0.830399	0.8777	0.940768	0.967047	0.956535	0.94182	0.91449	0.847217	0.743154	0.651705	0.573921	0.486677	0.385768	0.327955	0.192358	0.198665	0.16608	0.0756819	0.0620171	0.0115625	0.0357387	-0.00315341	-0.00420455	-0.0210228	0.0115625	-0.0451989	0.0315341
-6.2	0.0168182	-0.0336364	-0.0199716	0.00315341	-0.0210228	0.0199716	0.0273296	0.0430967	0.100909	0.0925001	0.15662	0.198665	0.283807	0.331108	0.389972	0.413097	0.512955	0.592842	0.652757	0.784149	0.828297	0.908183	0.943922	0.949177	0.981763	0.946024	0.921848	0.859831	0.802018	0.695853	0.549745	0.520313	0.400484	0.305881	0.251222	0.223892	0.147159	0.0430967	0.0588637	0.0357387	0.0430967	-0.0199716	-0.0220739	0.0241762	-0.00105114	-0.00105114
-6.1	-0.00735796	0.0252273	0.0283807	0.0357387	0.0241762	0.0115625	0.0473012	0.0283807	0.0546592	0.105114	0.145057	0.13875	0.247017	0.222841	0.255426	0.307983	0.407841	0.469859	0.541336	0.624376	0.693751	0.780995	0.825143	0.88716	0.91449	0.916592	0.917643	0.894518	0.825143	0.763126	0.647501	0.579177	0.468807	0.386819	0.297472	0.230199	0.128239	0.098807	0.068324	0.0525569	0.0325853	0.0336364	-0.0252273	0.00315341	0.00525569	0.00630683
-6	0.00630683	-0.0262784	0.0283807	0.037841	-0.00525569	0.0599149	0.0357387	0.0515058	0.0525569	0.0819888	0.0946024	0.0861933	0.128239	0.0977558	0.127188	0.227046	0.241762	0.2775	0.364745	0.48037	0.488779	0.577075	0.652757	0.730541	0.75787	0.77574	0.832501	0.811478	0.793609	0.752615	0.656961	0.61912	0.51716	0.446734	0.324802	0.284858	0.176591	0.198665	0.11983	0.0851422	0.0504546	0.0220739	0.0367898	0.00210228	0.00630683	0.00420455
-5.9	-0.0441478	-0.00105114	0.00630683	-0.0588637	0.0115625	-0.0084091	0.0399432	0.0283807	-0.0178693	0.00210228	0.0283807	0.0746308	0.0483523	0.0756819	0.0851422	0.125085	0.134546	0.180796	0.282756	0.29537	0.316392	0.371052	0.464603	0.52662	0.573921	0.606507	0.664319	0.661166	0.71162	0.647501	0.630683	0.585484	0.511904	0.455143	0.376307	0.296421	0.274347	0.207074	0.136648	0.068324	0.0388921	0.0599149	0.0430967	0.0357387	0.00105114	-0.0220739
-5.8	0.0294319	0.0147159	-0.00420455	0.0199716	-0.0199716	0.00525569	0.00630683	0.0388921	-0.00525569	0.037841	0.0168182	0.0451989	0.0199716	0.0473012	0.0420455	0.0725285	0.116676	0.0788353	0.0967047	0.168182	0.190256	0.222841	0.263836	0.339518	0.366847	0.398381	0.447785	0.500342	0.509802	0.503495	0.550796	0.48037	0.488779	0.427813	0.367898	0.370001	0.264887	0.160824	0.149262	0.0851422	0.0809376	0.0798865	0.0409944	0.00735796	0.0157671	0.023125
-5.7	-0.0115625	0.0126137	-0.0220739	-0.0199716	0.0420455	0.00420455	0.0126137	0.0252273	0.0210228	0.0599149	0.0084091	0.0136648	0.0241762	0.00630683	0.0210228	0.0157671	0.0599149	0.0147159	0.0578126	0.0189205	0.068324	0.142955	0.13875	0.136648	0.168182	0.223892	0.244915	0.322699	0.327955	0.367898	0.38787	0.391023	0.388921	0.394177	0.367898	0.291165	0.24912	0.237557	0.180796	0.128239	0.0893467	0.0641194	0.0504546	-0.0168182	-0.00420455	0.0504546
-5.6	0.00525569	-0.0105114	0.00420455	0.0273296	-0.00105114	-0.030483	-0.0315341	0.00420455	-0.0199716	-0.030483	-0.00630683	-0.0105114	-0.0767331	0.00315341	0.0199716	0.0273296	0.0420455	0.0409944	0.0441478	0.0084091	-0.0084091	0.0567614	0.00735796	0.0620171	0.0399432	0.113523	0.13875	0.176591	0.188154	0.20287	0.274347	0.253324	0.34162	0.294319	0.299574	0.234404	0.213381	0.203921	0.142955	0.124034	0.0946024	0.0525569	0.0599149	0.0494035	0.0325853	0.0315341
-5.5	0.00105114	0.0241762	0.0126137	0.00210228	0.0126137	0.0136648	0.0872444	-0.00105114	-0.00315341	0.00630683	-0.0157671	-0.0136648	-0.00946024	0.00420455	0.0199716	-0.0283807	-0.0168182	-0.00735796	-0.00315341	0.0346875	-0.0210228	0.0241762	0.0126137	0.00210228	0.0115625	0.0220739	0.0893467	0.0798865	0.120881	0.141904	0.150313	0.141904	0.188154	0.213381	0.21233	0.204972	0.185	0.127188	0.124034	0.10196	0.109318	0.0735796	0.060966	0.0630683	0.0084091	-0.00735796
-5.4	-0.00946024	0.0588637	0	-0.00315341	-0.0388921	-0.00525569	0.0136648	0.0136648	-0.0199716	0.00105114	0.00210228	-0.00105114	0.0136648	-0.0220739	0	0.0168182	-0.023125	-0.0115625	-0.0325853	0.0157671	0.0262784	0.0241762	0.0262784	0.0283807	-0.0168182	0.00105114	-0.0546592	0.0420455	0.0662217	0.0388921	0.0325853	0.100909	0.103012	0.0967047	0.165029	0.0998581	0.116676	0.131392	0.16608	0.0861933	0.0830399	0.030483	0.0525569	0.0494035	0.0147159	0.0168182
-5.3	-0.00946024	0.0273296	0.00946024	-0.0105114	0.0147159	-0.00210228	-0.00210228	0.0199716	-0.0462501	-0.0283807	0.0115625	0.0136648	0	0.00525569	-0.0241762	0.023125	-0.0126137	0.0210228	-0.0084091	0.0105114	0.0399432	0.00735796	-0.030483	-0.0262784	0.0252273	-0.0189205	-0.0157671	-0.00210228	-0.00735796	-0.0346875	0.0315341	0.0578126	-0.00315341	0.0357387	-0.0126137	0.0946024	0.0693751	0.145057	0.0336364	0.0777842	0.0630683	0.037841	0.00105114	0.0220739	-0.0084091	0.0147159
-5.2	0.0147159	-0.00420455	-0.0157671	0.00630683	0.023125	0.00525569	0.0136648	-0.0168182	0.0441478	0.0273296	-0.00525569	0.0105114	0.00525569	0.0189205	-0.0273296	-0.00946024	0	-0.0273296	0.0567614	-0.0084091	-0.0105114	-0.0294319	-0.0399432	-0.0220739	0.00105114	-0.00315341	-0.0157671	-0.0210228	-0.0147159	-0.0220739	0.0325853	0.0210228	0.00630683	0.0178693	0.0515058	0.0451989	0.0704262	0.0714774	0.0651705	0.0662217	0.0967047	0.0525569	0.0294319	0.030483	0.0084091	0.00315341
-5.1	0.00210228	-0.00946024	-0.00735796	-0.0441478	-0.00525569	-0.0262784	-0.0199716	-0.00946024	0.00735796	-0.0115625	-0.0136648	0.0273296	-0.00525569	0.00946024	0.0241762	-0.0084091	-0.0084091	0.00105114	-0.0220739	-0.00210228	-0.0157671	-0.0399432	-0.00630683	0.0147159	0.00315341	-0.00315341	0.0084091	-0.00946024	-0.00525569	0.00735796	-0.0357387	-0.0483523	0	0.0147159	0.0084091	0.0178693	0	0.0473012	0.0294319	0.0367898	0.0515058	0.0189205	-0.0105114	0.0451989	0.0105114	0.0494035
-5	-0.0126137	-0.00630683	0.0157671	-0.0504546	0.0115625	0.0157671	-0.0115625	0.0494035	0.037841	0.0346875	-0.0147159	-0.0199716	0.0168182	-0.0294319	0.0115625	0	0	-0.0515058	-0.0420455	-0.0168182	0.00630683	-0.00315341	0.0115625	0.00525569	-0.00946024	-0.0409944	0.00315341	-0.0178693	0.00946024	-0.0199716	0.00315341	-0.00315341	-0.0084091	-0.0430967	0.0157671	0.0189205	0.0262784	0.0252273	0.0210228	0	0.0147159	0.0252273	-0.00946024	0.0451989	-0.030483	-0.0178693
SIM.
Re(α) Im(α)	0.5	0.6	0.7	0.8	0.9	1	1.1	1.2	1.3	1.4	1.5	1.6	1.7	1.8	1.9	2	2.1	2.2	2.3	2.4	2.5	2.6	2.7	2.8	2.9	3	3.1	3.2	3.3	3.4	3.5	3.6	3.7	3.8	3.9	4	4.1	4.2	4.3	4.4	4.5	4.6	4.7	4.8	4.9	5
-7.5	0.000798	0.001092	0.001458	0.001902	0.002423	0.003014	0.003662	0.004343	0.00503	0.005686	0.006275	0.006758	0.007103	0.007283	0.007285	0.007107	0.00676	0.006269	0.005665	0.004988	0.004279	0.003574	0.002906	0.0023	0.00177	0.001326	0.000965	0.000683	0.000469	0.000314	0.000203	0.000128	7.8e-05	4.6e-05	2.7e-05	1.5e-05	8e-06	4e-06	2e-06	1e-06	0	0	0	0	0	0
-7.4	0.001597	0.002192	0.00294	0.003852	0.004932	0.006168	0.007537	0.008996	0.010488	0.011943	0.01328	0.01442	0.015285	0.015815	0.015968	0.015732	0.015119	0.014169	0.012947	0.011531	0.010008	0.008461	0.006965	0.005582	0.004354	0.003304	0.002438	0.001749	0.001219	0.000826	0.000543	0.000347	0.000215	0.000129	7.5e-05	4.2e-05	2.3e-05	1.2e-05	6e-06	3e-06	2e-06	1e-06	0	0	0	0
-7.3	0.002983	0.004109	0.005533	0.007282	0.009368	0.011779	0.014476	0.017388	0.02041	0.02341	0.026234	0.02872	0.03071	0.032068	0.032694	0.032537	0.031601	0.029944	0.027675	0.024942	0.021912	0.018758	0.015644	0.012705	0.010044	0.007727	0.005783	0.004208	0.002976	0.002045	0.001365	0.000885	0.000556	0.000339	0.000201	0.000115	6.4e-05	3.4e-05	1.8e-05	9e-06	4e-06	2e-06	1e-06	0	0	0
-7.2	0.005197	0.007183	0.009707	0.01283	0.016583	0.020961	0.025909	0.031316	0.037009	0.042761	0.048298	0.053319	0.057522	0.060633	0.062433	0.062784	0.061645	0.05908	0.055253	0.050409	0.044849	0.038899	0.032879	0.027072	0.021706	0.016941	0.012865	0.009503	0.006824	0.004762	0.003228	0.002125	0.001358	0.000842	0.000506	0.000295	0.000166	9.1e-05	4.8e-05	2.5e-05	1.2e-05	6e-06	3e-06	1e-06	1e-06	0
-7.1	0.008434	0.01169	0.015854	0.021039	0.027318	0.034706	0.043143	0.052472	0.062434	0.072671	0.082734	0.092114	0.100281	0.106728	0.11102	0.112845	0.11205	0.108657	0.10287	0.095052	0.085688	0.075337	0.064575	0.053939	0.04389	0.034774	0.026816	0.020118	0.014678	0.010409	0.007172	0.004799	0.003117	0.001964	0.001201	0.000712	0.000409	0.000227	0.000122	6.4e-05	3.2e-05	1.6e-05	7e-06	3e-06	1e-06	1e-06
-7	0.012727	0.017689	0.024068	0.032059	0.041808	0.053379	0.066724	0.081652	0.097814	0.114694	0.131624	0.147817	0.162416	0.174566	0.183492	0.188579	0.189435	0.185947	0.178294	0.166934	0.152565	0.13605	0.118329	0.100336	0.082908	0.06673	0.052292	0.039877	0.02958	0.021332	0.01495	0.010177	0.006725	0.004313	0.002683	0.001618	0.000945	0.000535	0.000293	0.000156	8e-05	4e-05	1.9e-05	9e-06	4e-06	2e-06
-6.9	0.017833	0.024843	0.033899	0.045312	0.059335	0.076116	0.095657	0.117766	0.142024	0.167765	0.194084	0.219869	0.243864	0.264757	0.281294	0.292396	0.297268	0.295495	0.287095	0.272526	0.252654	0.228663	0.201941	0.173946	0.146071	0.119524	0.095254	0.073896	0.055777	0.040941	0.029209	0.020244	0.013624	0.008898	0.005637	0.003462	0.002061	0.001188	0.000663	0.000358	0.000187	9.5e-05	4.6e-05	2.2e-05	1e-05	4e-06
-6.8	0.023159	0.032323	0.044216	0.059286	0.077927	0.100412	0.126841	0.157076	0.190682	0.226896	0.264616	0.302421	0.338639	0.371449	0.399014	0.419646	0.431963	0.435039	0.428512	0.412644	0.388311	0.356925	0.320303	0.28049	0.239566	0.199459	0.161799	0.127806	0.098253	0.073471	0.053411	0.037726	0.025878	0.017228	0.011126	0.006967	0.004227	0.002484	0.001413	0.000778	0.000414	0.000213	0.000106	5.1e-05	2.4e-05	1.1e-05
-6.7	0.02782	0.038879	0.053289	0.071643	0.094485	0.122247	0.155175	0.193247	0.236101	0.282978	0.332682	0.383591	0.433702	0.480733	0.522266	0.55594	0.579651	0.591762	0.59128	0.577985	0.552477	0.516146	0.471051	0.419726	0.364943	0.309457	0.255764	0.205914	0.161392	0.123075	0.091262	0.065764	0.046026	0.031267	0.020606	0.013167	0.008153	0.004889	0.002838	0.001594	0.000866	0.000455	0.000231	0.000113	5.3e-05	2.4e-05
-6.6	0.030842	0.043131	0.059197	0.079751	0.105478	0.136968	0.174638	0.218643	0.268783	0.32443	0.384461	0.447237	0.510625	0.572066	0.628718	0.677634	0.715995	0.741359	0.751903	0.746629	0.725501	0.689491	0.640519	0.58129	0.51505	0.445277	0.375371	0.308364	0.246693	0.19207	0.145442	0.107047	0.07653	0.053112	0.03576	0.023344	0.014767	0.009046	0.005364	0.003077	0.001707	0.000915	0.000474	0.000237	0.000114	5.3e-05
-6.5	0.031474	0.044009	0.060438	0.081536	0.108076	0.140772	0.180198	0.226706	0.280325	0.340672	0.40687	0.477493	0.55055	0.623514	0.693422	0.75702	0.810986	0.852179	0.87792	0.886263	0.876224	0.847924	0.802637	0.742715	0.671394	0.592498	0.510094	0.428116	0.350036	0.27861	0.215729	0.162386	0.118744	0.084297	0.058058	0.038768	0.025084	0.015716	0.009529	0.005589	0.003169	0.001736	0.000918	0.000469	0.000231	0.00011
-6.4	0.029479	0.041174	0.056526	0.076296	0.10127	0.132211	0.169795	0.214537	0.266701	0.326207	0.392545	0.464696	0.541082	0.619547	0.697398	0.771497	0.83842	0.894671	0.936952	0.962456	0.969146	0.956009	0.923212	0.872163	0.805437	0.726564	0.639721	0.549345	0.459726	0.374641	0.29707	0.229034	0.171559	0.124763	0.088024	0.06021	0.039901	0.025602	0.015896	0.009544	0.005538	0.003104	0.00168	0.000877	0.000442	0.000215
-6.3	0.025255	0.035193	0.048242	0.065074	0.086403	0.112951	0.145407	0.184369	0.230272	0.283314	0.343374	0.409927	0.481973	0.557989	0.635902	0.71312	0.786608	0.853027	0.908934	0.951041	0.976497	0.983182	0.969967	0.936901	0.885292	0.817652	0.737509	0.649095	0.55695	0.465499	0.378658	0.299529	0.230219	0.171794	0.124367	0.087278	0.059334	0.039047	0.024859	0.015301	0.009099	0.005226	0.002896	0.001548	0.000798	0.000396
-6.2	0.019712	0.027363	0.037397	0.050342	0.066772	0.087292	0.11251	0.143005	0.179278	0.221703	0.270461	0.325471	0.386322	0.4522	0.521835	0.593471	0.664861	0.733324	0.795842	0.849228	0.89035	0.916396	0.92516	0.915315	0.886624	0.840059	0.77779	0.703034	0.619772	0.532371	0.445159	0.362022	0.286078	0.219477	0.163337	0.11782	0.082312	0.055653	0.036391	0.022998	0.014038	0.008271	0.004702	0.002577	0.001361	0.000693
-6.1	0.01395	0.019254	0.026186	0.035112	0.046439	0.060607	0.078082	0.099337	0.124832	0.154982	0.190123	0.230464	0.276031	0.326614	0.381694	0.440392	0.501416	0.563037	0.623102	0.679087	0.728223	0.767664	0.794723	0.80714	0.803351	0.78273	0.745744	0.694003	0.630162	0.557694	0.480549	0.402748	0.327986	0.259293	0.198814	0.147721	0.106272	0.073967	0.04977	0.032353	0.020304	0.012294	0.007178	0.004039	0.002189	0.001142
-6	0.0089	0.012183	0.016448	0.021913	0.028828	0.037469	0.048141	0.061171	0.076901	0.095683	0.117858	0.143736	0.173569	0.207508	0.24556	0.287528	0.332954	0.381055	0.430682	0.480288	0.527946	0.571408	0.60823	0.635952	0.652339	0.655632	0.644809	0.619775	0.581471	0.531842	0.473681	0.41034	0.345367	0.282128	0.223465	0.17146	0.127327	0.091437	0.063449	0.042512	0.027483	0.017133	0.010293	0.005956	0.003317	0.001778
-5.9	0.005082	0.006877	0.009185	0.012117	0.015802	0.020384	0.02603	0.032927	0.041284	0.051336	0.063335	0.077554	0.094271	0.113759	0.136257	0.161942	0.190877	0.222966	0.257882	0.295014	0.333411	0.371757	0.408381	0.441325	0.468469	0.487719	0.497242	0.495709	0.482523	0.457966	0.423245	0.380399	0.332085	0.281272	0.230889	0.183504	0.141072	0.10481	0.075194	0.052053	0.034744	0.022346	0.01384	0.00825	0.00473	0.002608
-5.8	0.002574	0.003427	0.004507	0.005858	0.007534	0.009595	0.012114	0.015176	0.018881	0.023352	0.028731	0.035189	0.042927	0.05217	0.06317	0.076191	0.091491	0.109291	0.129735	0.152833	0.178401	0.205993	0.234854	0.263881	0.291648	0.316462	0.336507	0.350022	0.355537	0.352092	0.339428	0.318082	0.289366	0.255233	0.218025	0.180173	0.1439	0.110974	0.082567	0.059222	0.04092	0.027219	0.017419	0.01072	0.00634	0.003602
-5.7	0.001142	0.001486	0.001911	0.002429	0.003055	0.003809	0.004711	0.00579	0.007081	0.00863	0.010494	0.012753	0.015505	0.018876	0.023026	0.028148	0.034468	0.042241	0.051735	0.063205	0.076851	0.092771	0.110892	0.130909	0.152224	0.173926	0.194796	0.213393	0.228179	0.237712	0.240858	0.236987	0.226109	0.208916	0.18671	0.161225	0.13438	0.108014	0.083658	0.062386	0.044763	0.030884	0.020477	0.013041	0.007973	0.004678
-5.6	0.000436	0.000549	0.000683	0.000837	0.001015	0.001219	0.00145	0.001713	0.002015	0.002364	0.002774	0.003267	0.003874	0.00464	0.005628	0.006929	0.00866	0.010977	0.014075	0.018185	0.023566	0.030482	0.039165	0.049768	0.062296	0.076545	0.092047	0.108041	0.1235	0.137209	0.147902	0.154444	0.156019	0.152286	0.143462	0.130311	0.114025	0.096037	0.0778	0.06058	0.045313	0.032541	0.022424	0.014821	0.009392	0.005704
-5.5	0.00014	0.000167	0.000196	0.000227	0.000257	0.000285	0.00031	0.00033	0.000343	0.000348	0.000343	0.000329	0.000308	0.000284	0.000269	0.000282	0.000357	0.000547	0.000933	0.001628	0.002789	0.004614	0.007338	0.011217	0.01649	0.023336	0.031807	0.041767	0.05284	0.064393	0.075563	0.085351	0.092753	0.096926	0.097347	0.093919	0.086998	0.077337	0.065944	0.053913	0.042244	0.031712	0.022799	0.015693	0.010338	0.006517
-5.4	3.6e-05	3.9e-05	4.1e-05	4.2e-05	3.9e-05	3.3e-05	2.3e-05	6e-06	-1.8e-05	-5.2e-05	-9.8e-05	-0.00016	-0.00024	-0.000344	-0.000476	-0.00064	-0.000841	-0.001077	-0.001338	-0.001601	-0.00182	-0.001919	-0.00178	-0.001242	-9.9e-05	0.001883	0.004934	0.009236	0.014859	0.021705	0.029462	0.037597	0.045398	0.052066	0.056846	0.059169	0.058764	0.055718	0.050451	0.043631	0.036043	0.02844	0.021434	0.015428	0.010605	0.006962
-5.3	7e-06	6e-06	4e-06	2e-06	-1e-06	-6e-06	-1.3e-05	-2.1e-05	-3.2e-05	-4.5e-05	-6.3e-05	-8.6e-05	-0.000115	-0.000154	-0.000207	-0.000278	-0.000376	-0.000509	-0.000688	-0.000922	-0.00122	-0.001579	-0.001981	-0.002379	-0.002692	-0.002789	-0.002498	-0.001612	7.9e-05	0.002741	0.00644	0.011091	0.016423	0.021986	0.027205	0.03147	0.034259	0.03524	0.03434	0.031756	0.027901	0.023312	0.018532	0.014024	0.010105	0.006934
-5.2	1e-06	0	-1e-06	-2e-06	-3e-06	-4e-06	-5e-06	-7e-06	-8e-06	-1e-05	-1.1e-05	-1.2e-05	-1.4e-05	-1.6e-05	-1.9e-05	-2.5e-05	-3.5e-05	-5.5e-05	-9e-05	-0.00015	-0.000248	-0.000399	-0.00062	-0.000923	-0.001307	-0.00175	-0.002195	-0.002541	-0.002643	-0.002323	-0.001403	0.000259	0.002706	0.00585	0.009447	0.013122	0.016427	0.018933	0.020317	0.020437	0.019352	0.0173	0.014629	0.011719	0.008902	0.006418
-5.1	0	0	0	-1e-06	-1e-06	-1e-06	-1e-06	0	0	1e-06	2e-06	4e-06	7e-06	1e-05	1.6e-05	2.3e-05	3.2e-05	4.3e-05	5.7e-05	6.9e-05	7.8e-05	7.5e-05	4.8e-05	-1.9e-05	-0.000146	-0.000353	-0.000651	-0.001032	-0.001457	-0.001846	-0.002078	-0.002005	-0.001479	-0.000399	0.001252	0.003372	0.005743	0.008062	0.010005	0.0113	0.011789	0.01146	0.010435	0.008934	0.00721	0.005495
-5	0	0	0	0	0	0	0	0	1e-06	1e-06	1e-06	2e-06	3e-06	4e-06	6e-06	8e-06	1.2e-05	1.8e-05	2.7e-05	4e-05	5.8e-05	8.2e-05	0.000109	0.000136	0.000152	0.000143	8.8e-05	-3.6e-05	-0.000246	-0.00054	-0.00089	-0.00123	-0.001459	-0.001457	-0.001113	-0.000363	0.000774	0.00219	0.003697	0.005066	0.006088	0.00662	0.00662	0.006144	0.005325	0.004326

## Sheet: Data_Fig2b_3
Fig. 2b Wigner functions during the first cycle at t=800ns
EXP.
Re(α) Im(α)	4.4	4.5	4.6	4.7	4.8	4.9	5	5.1	5.2	5.3	5.4	5.5	5.6	5.7	5.8	5.9	6	6.1	6.2	6.3	6.4	6.5	6.6	6.7	6.8	6.9	7	7.1	7.2	7.3	7.4	7.5	7.6	7.7	7.8	7.9	8	8.1	8.2	8.3	8.4	8.5	8.6	8.7	8.8	8.9	9
-8	0.0367898	0.0136648	0.0252273	-0.0199716	-0.0168182	0.0168182	-0.00420455	0.00630683	-0.0115625	0.0126137	-0.00525569	0.0168182	-0.0283807	-0.0157671	0.0315341	0.00630683	0.0210228	0.0115625	-0.0210228	-0.0126137	0.00105114	-0.00105114	-0.0325853	0.0399432	0.0367898	-0.0294319	-0.0388921	0.0220739	0.0126137	-0.0157671	-0.053608	-0.0168182	0.0210228	0.0084091	0.0084091	-0.00735796	0.0325853	0.0210228	0.0168182	0.00525569	-0.0136648	-0.0357387	-0.0336364	0.00946024	0	0	0.0252273
-7.9	-0.00525569	-0.00525569	0	0.0620171	-0.0283807	0.0115625	-0.0273296	0.0241762	0.0178693	0.00105114	-0.0325853	0.0346875	-0.0105114	0.0157671	-0.00420455	-0.00946024	-0.0357387	-0.0084091	0.00420455	0.091449	0.00735796	0.0283807	-0.053608	0.0252273	0.0399432	-0.0115625	0.0357387	-0.0588637	-0.0157671	0.0262784	0.0178693	-0.00630683	0.0084091	-0.0115625	0	-0.0157671	-0.00105114	-0.0157671	-0.0210228	-0.037841	0.00210228	0.0115625	-0.00315341	0.0210228	0.00946024	-0.0126137	0.00105114
-7.8	0.00210228	-0.00210228	0.030483	-0.00735796	-0.0105114	0.0126137	-0.0147159	0.0315341	0.00735796	-0.0189205	0.00210228	-0.0189205	0.00735796	0.0178693	-0.0178693	-0.0210228	-0.0126137	-0.00210228	-0.0147159	0	0.0220739	0.00630683	-0.0220739	0.00105114	0.0189205	-0.0241762	-0.0409944	0.0451989	0.0178693	-0.0084091	0.00525569	-0.0283807	0.030483	-0.0084091	-0.037841	0.00525569	0.0168182	0.00735796	-0.00210228	0.0178693	0.0168182	-0.00630683	-0.0283807	-0.0126137	0.0168182	0.0210228	0.0346875
-7.7	-0.037841	-0.0147159	0.00315341	0.0189205	-0.0084091	-0.00420455	0.0115625	-0.0367898	-0.0294319	-0.00210228	0.030483	0.0115625	-0.0178693	-0.0199716	0.00210228	-0.0199716	-0.0357387	-0.00946024	-0.0515058	-0.0336364	0.0157671	0.0262784	-0.0409944	0.00420455	0.0189205	-0.00105114	0.0315341	-0.00420455	-0.0136648	0.037841	-0.0515058	-0.030483	-0.0147159	-0.0672728	0.037841	0.0462501	0.00946024	-0.00630683	-0.0220739	0.0105114	-0.0220739	-0.0252273	0.0315341	-0.0168182	-0.00420455	-0.023125	-0.0115625
-7.6	-0.0210228	0.0084091	-0.0084091	-0.0283807	0.0273296	-0.030483	-0.0336364	-0.0168182	-0.0325853	-0.00315341	0.0199716	0.0346875	0.0241762	0.023125	-0.00105114	0.00735796	-0.0147159	0.0157671	-0.00946024	0.00525569	0.0105114	-0.0147159	-0.0126137	0.00946024	0.0283807	0.0430967	-0.0367898	-0.0115625	-0.0515058	0	0.0294319	0.00105114	-0.00735796	-0.0147159	0.037841	0.00525569	0.00420455	-0.0336364	-0.0178693	-0.00105114	-0.0105114	-0.0147159	0.00735796	-0.0147159	0.0262784	-0.0084091	0.0273296
-7.5	-0.0262784	-0.0357387	0.0220739	-0.00946024	-0.00210228	0.0357387	-0.00315341	0.00105114	0.0420455	0.00630683	0.0168182	-0.0241762	0.0283807	0.0168182	-0.023125	0.030483	-0.0220739	-0.0168182	0.0494035	-0.0220739	0.00525569	-0.0105114	0	-0.00946024	0.0126137	-0.0147159	0.0504546	0.00420455	0.00105114	-0.037841	-0.0126137	0.037841	-0.030483	-0.0315341	-0.0136648	0.0504546	-0.0084091	-0.0126137	-0.0241762	0.0315341	0.0325853	-0.0199716	0.0241762	-0.0136648	0.0126137	-0.0105114	-0.0157671
-7.4	-0.00315341	0.0084091	0	0.0262784	0.0178693	0.0346875	0.00630683	-0.00630683	0.00105114	0	-0.0189205	-0.0126137	0.00630683	-0.0241762	0.0325853	0.0294319	0.0515058	-0.00946024	-0.0315341	0.0367898	-0.0273296	0.0115625	0.00525569	0.0136648	0.0515058	-0.0346875	-0.00420455	0.00420455	-0.0220739	0.00630683	-0.00946024	0.00105114	-0.0273296	-0.0262784	-0.00735796	0.0346875	-0.0126137	-0.0241762	0.00420455	-0.00630683	0.0357387	-0.0157671	-0.0105114	-0.0315341	-0.00735796	-0.0504546	-0.00315341
-7.3	0.0294319	-0.023125	0.0357387	0.00525569	0.0420455	0.0210228	0.0483523	0.00630683	-0.0147159	-0.030483	0.0399432	-0.0283807	0.00735796	0.0473012	-0.0430967	-0.0241762	0.0189205	0.00946024	0	-0.0168182	0	-0.0084091	0.0367898	-0.00735796	-0.0210228	0.0168182	-0.023125	-0.0252273	-0.0315341	-0.0252273	0.00210228	-0.0241762	0.0147159	-0.00210228	0.0241762	-0.0315341	-0.0325853	0.0367898	0	0.0241762	0.0157671	0.00525569	-0.0462501	0.0136648	0.00525569	-0.0084091	0.0126137
-7.2	-0.00420455	0.0630683	0.0714774	0.0399432	0.0441478	0.0147159	0.0388921	0.0199716	0.0210228	-0.0157671	0.0399432	0.0168182	-0.0189205	0.0136648	0.00946024	0.00210228	0.0147159	-0.00630683	-0.0273296	0.0115625	-0.037841	0.0168182	0.00315341	-0.053608	-0.0115625	0.037841	-0.0252273	-0.0126137	-0.0357387	0.0557103	-0.023125	-0.00105114	0.0178693	0.0262784	-0.00735796	0	-0.0115625	0.0220739	-0.00946024	-0.00420455	0.0441478	0.0220739	0.0273296	-0.0420455	0.0115625	0.0168182	0.00525569
-7.1	0.0714774	0.0189205	0.0735796	0.0315341	0.0630683	0.0367898	0.0567614	0.037841	0.00525569	0.0357387	0.0168182	0.0430967	-0.0189205	0.037841	0.00946024	-0.030483	-0.00210228	-0.00525569	-0.0504546	-0.0262784	-0.0178693	0.0409944	-0.0199716	0.0168182	0.0252273	-0.0157671	-0.0294319	0.0105114	-0.0357387	0.00525569	-0.0252273	-0.00420455	-0.00946024	-0.0241762	0.00525569	-0.0346875	0.0199716	-0.0147159	0.0178693	-0.0147159	0.00525569	-0.0220739	-0.00525569	0.00420455	-0.0136648	0.00735796	0.0399432
-7	0.0273296	0	0.0662217	0.0325853	0.0168182	0.0525569	0.0819888	-0.00210228	0.0588637	0.0220739	0.0357387	0.023125	0.0210228	-0.00315341	-0.0325853	0.00525569	0.0325853	-0.0294319	0.0336364	0.0557103	0.0283807	0.0136648	0.0178693	0.00946024	-0.0409944	-0.0126137	0.00946024	0.0220739	-0.0357387	-0.0504546	0.0147159	0.0126137	0.00105114	-0.00735796	-0.0294319	0.0105114	0.0136648	0.0115625	0.0346875	0.0483523	-0.00420455	-0.0157671	-0.00105114	0.0325853	-0.0178693	-0.0199716	-0.00946024
-6.9	-0.0084091	0.0241762	0.00946024	0.0925001	0.0767331	0.115625	0.084091	0.117727	0.100909	0.0557103	0.0367898	0.0704262	0.0399432	0.0199716	-0.0252273	0.0283807	-0.00946024	0.00630683	-0.0210228	0.00315341	0.0168182	-0.0283807	0.0084091	0.0262784	0.0283807	-0.00420455	0.00105114	0.0136648	0.0178693	-0.0220739	-0.0147159	-0.030483	-0.00315341	-0.0147159	-0.00315341	0.0084091	-0.00946024	-0.0451989	-0.0494035	-0.0084091	-0.00315341	-0.0157671	0.00630683	0.0084091	-0.0136648	-0.00105114	-0.0336364
-6.8	0.00946024	-0.00525569	0.0630683	0.106165	0.0662217	0.136648	0.128239	0.149262	0.121932	0.131392	0.107216	0.113523	0.0525569	0.0788353	-0.0252273	0.0315341	0.00315341	0.00735796	0.0199716	0.0178693	0.0126137	-0.0136648	0.0147159	0.0157671	0.00105114	-0.0157671	0.037841	-0.0241762	-0.0220739	-0.00525569	-0.00630683	0.0315341	-0.00315341	-0.00946024	0.0115625	0.0388921	0.00315341	-0.0189205	-0.0273296	-0.0105114	-0.0136648	-0.0262784	0.0336364	-0.0210228	-0.0336364	0.0220739	0.0483523
-6.7	0.0388921	0.0220739	0.00630683	0.0578126	0.0735796	0.114574	0.134546	0.174489	0.188154	0.174489	0.194461	0.194461	0.172387	0.0756819	0.098807	0.0262784	0.0126137	0.0199716	-0.0115625	-0.0241762	0.00105114	-0.0199716	-0.0147159	0.00105114	0.0252273	0.0252273	0.0168182	-0.0220739	0.0241762	0.0115625	-0.0084091	-0.0126137	0.0210228	0.00420455	0.00105114	-0.00315341	0.0367898	-0.0178693	-0.00420455	0.0115625	-0.0189205	-0.00630683	-0.0199716	-0.0557103	-0.0336364	-0.037841	-0.0262784
-6.6	0.0483523	-0.0105114	0.0346875	0.053608	0.0998581	0.0893467	0.139801	0.200767	0.222841	0.213381	0.248069	0.217586	0.232301	0.167131	0.11983	0.0546592	0.0462501	0.0483523	0.0084091	0.0420455	-0.0189205	0	0.0220739	0.00210228	-0.00630683	0.0126137	-0.0189205	-0.0115625	-0.0241762	0.030483	0.00525569	0.0409944	-0.0189205	0.0588637	0.00630683	-0.0462501	-0.00630683	-0.0262784	0.0105114	-0.00420455	0.0357387	0.00946024	-0.023125	-0.00105114	-0.00946024	-0.0430967	-0.00946024
-6.5	-0.0252273	-0.0483523	-0.0115625	-0.00105114	0.0399432	0.0798865	0.126137	0.213381	0.217586	0.236506	0.270142	0.285909	0.30483	0.228097	0.247017	0.152415	0.0956535	0.0651705	0.0483523	0.0388921	0.0199716	0.0168182	0.0189205	0.0136648	-0.00735796	-0.023125	-0.0199716	-0.0294319	-0.0504546	-0.0147159	0.023125	-0.0199716	0.00210228	-0.0136648	-0.0336364	0.0210228	-0.00105114	0.00315341	-0.00420455	-0.0262784	0.0262784	0.00525569	-0.0367898	-0.0084091	0.00735796	-0.00420455	-0.0409944
-6.4	0.0252273	0.0399432	0.0315341	0.0136648	0.0388921	0.0525569	0.111421	0.13875	0.191307	0.274347	0.321648	0.359489	0.37841	0.359489	0.31429	0.283807	0.182898	0.126137	0.10196	0.0599149	0.0515058	0.0115625	0.0084091	0.00525569	0.00105114	0.00315341	-0.0136648	0.00315341	0.00525569	0.0105114	-0.0588637	-0.0210228	-0.00630683	0.00210228	0.00210228	-0.00946024	0.00105114	-0.0357387	-0.0147159	-0.0168182	0	0.00105114	0.0210228	-0.00105114	-0.00735796	-0.00946024	-0.0168182
-6.3	0.0147159	0.0115625	-0.00105114	0.0241762	0.0084091	0.0557103	0.060966	0.124034	0.167131	0.214432	0.321648	0.371052	0.409944	0.401535	0.433069	0.354233	0.325853	0.225995	0.142955	0.120881	0.0746308	0.0441478	-0.0105114	0	0.0441478	-0.0084091	-0.0220739	0.00735796	0.0115625	0.00630683	-0.0115625	-0.0252273	0.00525569	0.0367898	0.00105114	0.0105114	-0.00735796	-0.0084091	-0.0115625	-0.0136648	-0.0199716	-0.0294319	-0.0294319	-0.0189205	0.00315341	-0.00420455	-0.0220739
-6.2	-0.0210228	-0.00105114	0	0.0325853	-0.00420455	0.00525569	0.060966	0.0925001	0.091449	0.189205	0.278552	0.365796	0.445682	0.53608	0.520313	0.498239	0.447785	0.363694	0.260682	0.179745	0.110369	0.0967047	0.0357387	0.0147159	0.0294319	-0.0262784	-0.0157671	0.0346875	0.0115625	0.0283807	0.0084091	-0.0283807	-0.0157671	-0.0273296	-0.0273296	-0.00210228	-0.00946024	0.0262784	0.0798865	0.0157671	-0.0178693	0.0252273	0.0388921	-0.0105114	-0.00420455	0.00420455	-0.0430967
-6.1	0.00420455	0.0357387	0.0315341	-0.00525569	-0.00735796	-0.0220739	0.00630683	0.0178693	0.0641194	0.191307	0.237557	0.324802	0.468807	0.550796	0.560256	0.589688	0.555001	0.483523	0.40679	0.285909	0.214432	0.151364	0.136648	0.0367898	-0.0157671	0.0168182	-0.0273296	0.0504546	0.00210228	-0.00105114	-0.00735796	-0.0147159	-0.0210228	0.0252273	0.023125	-0.0315341	0.023125	0.00315341	0.00525569	-0.0084091	-0.00210228	-0.0157671	0.023125	-0.0294319	0.0483523	0.00946024	0.00105114
-6	-0.0210228	0.0178693	-0.0136648	0.0462501	-0.0126137	0.00210228	0.0451989	0.00210228	0.0578126	0.105114	0.15662	0.23125	0.393126	0.492984	0.581279	0.667473	0.679035	0.647501	0.561308	0.444631	0.340569	0.259631	0.181847	0.0998581	0.0462501	0.00630683	0.0420455	0.0105114	-0.0126137	-0.0199716	0.0157671	0.0115625	-0.0178693	0.0346875	-0.0283807	-0.00525569	0.0199716	0.0567614	0.023125	0.0220739	0.00210228	0.0115625	-0.0136648	0.00420455	-0.0115625	-0.0241762	-0.0147159
-5.9	0.0273296	0.037841	-0.0147159	0.0325853	0.00946024	-0.030483	0.0084091	-0.0199716	0.00210228	0.030483	0.0620171	0.160824	0.284858	0.413097	0.602302	0.672728	0.736848	0.72949	0.674831	0.556052	0.463552	0.33216	0.271194	0.168182	0.132443	0.0283807	-0.0273296	-0.00946024	-0.0336364	-0.00315341	-0.0336364	-0.00210228	-0.0126137	0.0262784	0.0346875	0.00315341	-0.0189205	0.0399432	-0.00630683	-0.0178693	-0.0147159	-0.0483523	-0.0168182	-0.0273296	0	0.0115625	-0.0525569
-5.8	-0.0178693	-0.053608	0.00525569	0.0336364	-0.0084091	-0.00946024	0.00105114	-0.0136648	-0.00630683	-0.0084091	0.023125	0.109318	0.190256	0.336364	0.454092	0.62858	0.740001	0.798865	0.81253	0.735796	0.638041	0.471961	0.365796	0.235455	0.173438	0.0935513	0.0409944	0.0168182	0.0283807	0.00105114	0.0084091	-0.0262784	-0.0136648	-0.0115625	-0.00735796	-0.00630683	0	-0.0126137	0.0189205	0.0126137	0.00525569	0.00210228	-0.037841	-0.00525569	0.00315341	-0.00525569	-0.0105114
-5.7	0.00210228	-0.0273296	-0.0136648	-0.023125	-0.0367898	0.0168182	-0.0430967	-0.0199716	-0.0126137	-0.0168182	-0.0325853	0.00946024	0.0998581	0.203921	0.33216	0.532927	0.688495	0.795711	0.882956	0.843013	0.780995	0.660115	0.509802	0.382614	0.237557	0.141904	0.139801	0.0220739	0.0273296	0.0157671	0.0147159	-0.00525569	-0.0220739	0.0168182	-0.00946024	-0.0262784	-0.030483	0.00315341	0.0430967	0.0283807	-0.00105114	-0.0210228	0.00315341	-0.0189205	0.00525569	-0.0105114	0.00420455
-5.6	-0.0273296	-0.0157671	-0.00420455	0.0283807	0.0115625	-0.0084091	0.0126137	-0.0105114	-0.0199716	0.0168182	-0.0147159	-0.0325853	-0.00735796	0.0525569	0.190256	0.405739	0.531876	0.74841	0.850371	0.928155	0.897672	0.769433	0.642245	0.521364	0.30483	0.210228	0.124034	0.0357387	0.0735796	0.0336364	-0.0115625	0.00105114	-0.0241762	-0.00315341	-0.00105114	0.0178693	0.0178693	0.0346875	-0.00420455	-0.0346875	0.0189205	0.0136648	-0.00525569	0.0357387	-0.00525569	-0.0147159	-0.0273296
-5.5	0.00946024	-0.00315341	0.0515058	0.00946024	0.0126137	0.0084091	0.0115625	-0.0346875	0.00315341	0.0084091	-0.0178693	0.0084091	0.0147159	0.0241762	0.122983	0.180796	0.368949	0.583382	0.792558	0.894518	0.921848	0.900825	0.771535	0.630683	0.478268	0.338466	0.190256	0.100909	0.0882956	0.0115625	0.0273296	0.00630683	-0.0325853	0.0409944	-0.0441478	-0.0178693	0.0220739	-0.00315341	0.00420455	0.0105114	-0.0126137	-0.0199716	-0.0273296	-0.00420455	-0.0084091	-0.0199716	-0.0210228
-5.4	-0.0283807	0.0262784	0.00420455	0.0473012	0.0336364	0.00630683	-0.0210228	0.00420455	0.0220739	-0.0557103	0.00630683	0.0084091	0.00105114	-0.00946024	0.00210228	0.0735796	0.196563	0.401535	0.607558	0.80412	0.902927	0.942871	0.882956	0.754717	0.595995	0.39733	0.29537	0.209176	0.091449	0.0767331	0.0178693	0.0430967	-0.00210228	0	0.0399432	-0.00735796	0.00525569	-0.0168182	-0.0168182	-0.0105114	0.0294319	-0.00105114	-0.00525569	0.00420455	0.0315341	-0.00735796	-0.0241762
-5.3	0.00630683	0.0115625	0.0504546	-0.0136648	-0.0283807	0.0693751	0.0346875	-0.0115625	0.00105114	0.00105114	-0.0147159	-0.0220739	-0.0126137	0	0.0220739	-0.00525569	0.0462501	0.233353	0.423609	0.660115	0.84091	0.927104	0.929206	0.85878	0.71162	0.58233	0.394177	0.237557	0.169233	0.0851422	0.0451989	0.053608	0.0199716	-0.00525569	0.00105114	0.00525569	0.0084091	0.0662217	-0.0178693	-0.00946024	-0.0367898	0.0105114	0.00735796	-0.0357387	-0.00525569	-0.00525569	0.0210228
-5.2	-0.0136648	0.0178693	-0.00105114	-0.0315341	0.00420455	-0.0315341	0.0336364	0.0189205	0.00735796	-0.023125	0.030483	-0.0084091	-0.0325853	-0.0199716	-0.0441478	-0.0420455	0.00420455	0.0925001	0.282756	0.465654	0.696904	0.847217	0.932359	0.935513	0.808325	0.659063	0.455143	0.307983	0.255426	0.171335	0.0925001	0.0136648	0.0473012	-0.0220739	-0.0672728	-0.0115625	0.0178693	-0.00105114	0.0168182	-0.0210228	-0.0252273	0.0136648	0.0126137	0.00210228	0.0147159	0.00630683	-0.053608
-5.1	0.0168182	-0.00946024	-0.0105114	0.00630683	0.0189205	0.00315341	0.00630683	-0.0451989	0.0105114	-0.0210228	-0.0315341	0.0409944	-0.0515058	-0.053608	-0.0126137	-0.0136648	-0.0283807	0.00315341	0.0998581	0.237557	0.466705	0.6927	0.849319	0.896621	0.864035	0.756819	0.57287	0.422557	0.321648	0.177642	0.149262	0.0788353	0.0252273	-0.0105114	0.00105114	0.023125	0.0578126	-0.00735796	-0.00630683	-0.0136648	0.0273296	-0.0105114	0.0252273	0.0262784	0.00946024	0	0.00210228
-5	0.0388921	-0.0336364	-0.0157671	-0.00525569	-0.0346875	0.0273296	-0.0115625	-0.0346875	0.023125	-0.0336364	0.030483	0.0178693	-0.0126137	0.0262784	-0.0262784	-0.0105114	-0.0178693	-0.0367898	0.0357387	0.112472	0.327955	0.531876	0.71162	0.849319	0.873496	0.815683	0.66537	0.484575	0.364745	0.206023	0.161875	0.0746308	0.0525569	0.0672728	0.0105114	0.00946024	-0.0147159	0.0273296	0.0262784	0.0147159	0.0136648	-0.0441478	0.0147159	0.0126137	-0.0273296	-0.0367898	-0.037841
-4.9	0.00210228	0.053608	0.0252273	-0.0105114	-0.00525569	0.00525569	-0.0220739	0.00630683	0.0115625	0	-0.0178693	0.00315341	0.0136648	-0.053608	0	0.00525569	0	-0.0168182	-0.068324	0.0199716	0.158722	0.309035	0.607558	0.749461	0.828297	0.815683	0.753666	0.566563	0.458296	0.298523	0.232301	0.107216	0.0399432	0.0325853	0.0430967	-0.00630683	-0.00735796	0.00420455	-0.0199716	-0.0189205	0.0178693	0.00735796	0.0147159	-0.0157671	-0.0115625	0.0105114	0.0168182
-4.8	-0.00630683	-0.00105114	-0.00630683	0.0168182	-0.0315341	0.00105114	0.0483523	-0.0241762	-0.023125	-0.0115625	-0.0346875	0.00525569	0.0168182	-0.0084091	0.0462501	0.023125	-0.0294319	-0.0357387	-0.0136648	-0.0525569	0.0199716	0.210228	0.365796	0.6002	0.73895	0.792558	0.762075	0.672728	0.492984	0.376307	0.274347	0.130341	0.0641194	0.060966	0.0557103	0.0420455	0.0504546	-0.00315341	-0.0325853	0.0262784	0.0294319	0.00525569	-0.0220739	-0.00525569	-0.0420455	-0.00735796	-0.00315341
-4.7	-0.0451989	0.0157671	0.00420455	0.0210228	0	-0.0189205	-0.0252273	-0.00105114	-0.0704262	-0.0084091	0.00946024	-0.0136648	-0.00105114	-0.00735796	0.0220739	0.0115625	0.00420455	-0.00946024	-0.0504546	-0.0494035	-0.0294319	0.0220739	0.193409	0.398381	0.595995	0.684291	0.741052	0.672728	0.544489	0.385768	0.298523	0.20287	0.104063	0.0157671	0.0115625	0.0189205	-0.0357387	-0.0525569	-0.0136648	-0.0105114	-0.0105114	-0.0367898	0.0294319	-0.0494035	0.0084091	-0.00210228	0.00630683
-4.6	0.0399432	-0.00210228	0.0473012	-0.0388921	-0.00105114	-0.0294319	-0.0325853	-0.0441478	-0.030483	0.0220739	-0.0399432	-0.0189205	-0.0441478	-0.00946024	-0.00525569	-0.0147159	0.0178693	0.00630683	-0.0199716	-0.0315341	-0.0620171	-0.0430967	0.0588637	0.26804	0.420455	0.552899	0.641194	0.643296	0.556052	0.438324	0.325853	0.210228	0.0756819	0.0325853	0.0567614	0.0515058	-0.0105114	-0.0262784	-0.0147159	0.0168182	-0.037841	-0.0136648	0.00735796	-0.00525569	-0.0294319	0.0252273	0.0252273
-4.5	-0.0430967	-0.0220739	-0.00946024	0.0430967	-0.0157671	-0.0189205	-0.0473012	-0.00946024	0.0367898	-0.037841	-0.0115625	-0.0220739	0.0420455	0.0199716	0.0084091	-0.0084091	-0.0315341	0.030483	-0.0157671	-0.0168182	-0.0220739	-0.0641194	0.0252273	0.108267	0.276449	0.449887	0.538183	0.6002	0.569717	0.488779	0.373154	0.26804	0.112472	0.0925001	0.030483	0.0210228	-0.0220739	0.0325853	0.0325853	0.00525569	-0.0210228	0.068324	-0.0273296	-0.0220739	-0.00525569	-0.00315341	-0.0115625
-4.4	-0.0504546	0.00315341	0.0210228	0.0241762	-0.00315341	-0.0283807	0.037841	-0.0126137	0.0105114	0.0336364	0.00315341	0.0136648	0.0126137	-0.0367898	-0.00210228	-0.0273296	-0.0178693	0.00735796	0.0241762	-0.00210228	-0.023125	-0.0515058	-0.0441478	0.0136648	0.178693	0.299574	0.449887	0.508751	0.511904	0.454092	0.418353	0.273296	0.161875	0.0956535	0.0641194	-0.00735796	-0.00210228	-0.0262784	-0.0294319	-0.0473012	0.0178693	-0.0420455	0.0199716	0.0084091	-0.0189205	-0.0462501	-0.00735796
-4.3	0.00630683	0.0189205	-0.00735796	-0.0325853	-0.0147159	0.00210228	-0.0283807	0.0220739	0.00420455	0.0136648	0.0115625	-0.0325853	-0.0325853	0.0241762	0.0210228	-0.0136648	-0.00420455	0.0136648	0.0084091	-0.00315341	-0.0199716	-0.0294319	-0.0420455	-0.0788353	0.0830399	0.190256	0.34162	0.442529	0.471961	0.464603	0.393126	0.257529	0.199716	0.142955	0.0756819	0.0798865	0.0672728	-0.0157671	0.0220739	0.00210228	0	0.0294319	0.00420455	0.0115625	-0.00735796	0.0189205	0.0105114
-4.2	-0.0126137	0.0126137	0.0315341	0.0084091	-0.0420455	0.0189205	-0.0084091	0.0241762	0.0283807	-0.00946024	-0.037841	0.00735796	-0.0126137	-0.00525569	0.0241762	-0.0199716	-0.0168182	-0.0336364	0.0105114	0.0168182	-0.00735796	-0.0546592	-0.0494035	-0.0451989	0.0283807	0.14821	0.245966	0.389972	0.405739	0.395228	0.398381	0.285909	0.193409	0.188154	0.0599149	0.0830399	0.030483	-0.00420455	-0.00315341	0.0273296	-0.0147159	0.0105114	0.0210228	0.0283807	-0.0084091	-0.00315341	-0.0273296
-4.1	0.0420455	-0.00946024	0.0252273	0.0136648	-0.023125	-0.0178693	0.0367898	-0.030483	-0.00735796	0.00105114	0.0136648	-0.0115625	0.0105114	-0.00210228	-0.0409944	0.0451989	-0.00315341	-0.0178693	0.0294319	0.0220739	-0.0273296	0.0388921	-0.0714774	-0.0662217	-0.0283807	-0.0084091	0.112472	0.245966	0.321648	0.353182	0.371052	0.248069	0.222841	0.159773	0.0599149	0.0777842	0.053608	-0.0084091	0.0136648	-0.0105114	0.0084091	-0.0325853	-0.00420455	-0.0189205	-0.0357387	0.00105114	-0.00105114
-4	-0.0210228	0.00210228	0.0504546	0.00735796	-0.0399432	0.0084091	-0.00105114	-0.0115625	-0.0178693	0.00525569	-0.00525569	-0.0136648	0.0178693	-0.0105114	-0.0241762	-0.00210228	0.00630683	0.00525569	-0.037841	0.037841	0	-0.0136648	-0.0115625	-0.068324	-0.0273296	-0.0262784	0.0199716	0.196563	0.243864	0.325853	0.318495	0.253324	0.200767	0.14821	0.155568	0.0105114	0.0178693	0.00420455	0.0105114	0.0147159	-0.0220739	-0.00525569	0.00315341	0.00735796	-0.0252273	0.00525569	0.0283807
-3.9	0.0273296	0.00210228	0.00525569	-0.00210228	0.0273296	0.0578126	-0.0525569	-0.0147159	-0.0483523	0.0126137	-0.0252273	-0.0126137	-0.0126137	0.0105114	-0.00630683	0.00210228	0.0178693	0.0105114	-0.0084091	-0.00946024	0.0199716	0.0199716	0.0830399	-0.0599149	-0.068324	-0.0494035	-0.0294319	0.100909	0.165029	0.228097	0.302728	0.24912	0.216534	0.142955	0.126137	0.0441478	0.0294319	0.030483	0.00946024	-0.00735796	0.0178693	-0.0168182	0.00525569	0.0199716	0.0199716	-0.0241762	0.00210228
-3.8	-0.0294319	0.0136648	-0.0210228	0.00105114	0.0126137	-0.00630683	0.00210228	0.0178693	-0.0315341	0.0189205	-0.030483	0.0168182	0.0157671	-0.0115625	0.00946024	-0.00315341	0.0105114	0.00315341	-0.00315341	-0.00210228	-0.0473012	0.0147159	0.0126137	-0.023125	-0.0462501	-0.0641194	0.0178693	0.00525569	0.110369	0.196563	0.228097	0.233353	0.179745	0.137699	0.122983	0.0620171	0.0294319	0.0283807	0.023125	-0.00420455	-0.0115625	0.0115625	-0.00105114	-0.0178693	0.0315341	-0.0252273	0.0241762
-3.7	0.00946024	0.0241762	0.0189205	0.0105114	0.0157671	-0.00525569	-0.0115625	0.00735796	-0.0283807	-0.0168182	-0.0220739	-0.0105114	-0.0494035	-0.0084091	0.0126137	0.0105114	-0.0420455	0.0157671	0.0136648	0.00630683	0.023125	0.0315341	-0.00946024	0.0210228	-0.0367898	-0.0336364	-0.0473012	0.0430967	0.0704262	0.158722	0.172387	0.190256	0.155568	0.159773	0.0903979	0.0798865	0.030483	-0.0178693	0.0525569	-0.00105114	-0.0136648	0.00630683	-0.030483	0.00105114	0.00735796	-0.023125	0.00420455
-3.6	0.00420455	-0.00630683	-0.104063	0.00210228	0.00630683	-0.0157671	0.0430967	-0.0210228	-0.0283807	-0.00420455	-0.0388921	-0.0451989	0.0357387	-0.0157671	0.0105114	0.0210228	0.0210228	-0.00420455	-0.037841	0.0126137	-0.030483	0.0315341	0.0189205	0.0210228	-0.0473012	-0.00735796	-0.00946024	-0.00420455	0.0241762	0.112472	0.132443	0.186051	0.145057	0.146108	0.0809376	0.0819888	0.103012	0.023125	0.0136648	-0.0084091	-0.00315341	0.00735796	0.0084091	0.0157671	-0.00630683	0	0.00315341
-3.5	-0.0168182	0.0115625	-0.0157671	0.030483	0.00105114	-0.0157671	0.0147159	-0.00105114	-0.00630683	-0.0084091	-0.00525569	-0.0178693	0.0451989	0.0157671	-0.00315341	-0.0336364	0.0157671	-0.00315341	-0.0199716	0.00525569	-0.0662217	-0.023125	0.0473012	-0.0441478	-0.0084091	-0.0147159	-0.0252273	-0.0210228	0.0189205	0.0630683	0.140852	0.0903979	0.100909	0.17554	0.0788353	0.0819888	0.0557103	0.0441478	0.0294319	0.0336364	-0.060966	-0.0367898	0.00630683	0.0294319	0.0115625	-0.0262784	-0.00315341
-3.4	-0.0115625	0.0115625	-0.0126137	-0.0357387	0.0084091	0.0136648	0.0294319	-0.0693751	-0.0084091	0.0273296	0.00105114	0.00946024	-0.0210228	0.0105114	-0.0241762	0.00105114	0.0147159	-0.0084091	-0.0178693	0.0262784	0.00735796	-0.0147159	-0.0147159	-0.00315341	-0.023125	-0.0578126	-0.0409944	-0.023125	0.0252273	0.0252273	0.0714774	0.0956535	0.135597	0.112472	0.0946024	0.0946024	0.0157671	0.0262784	-0.0157671	-0.0126137	-0.023125	0.00735796	0.00210228	0.0220739	-0.0325853	0.00525569	-0.0178693
-3.3	-0.0168182	0.0189205	0	-0.00105114	-0.0136648	-0.0084091	-0.0199716	-0.0105114	-0.0241762	0.0409944	-0.0294319	0.0294319	0.00735796	0.0178693	-0.00946024	0.0115625	0.0409944	0.0168182	0.00946024	0.0178693	-0.0178693	-0.0252273	-0.0441478	0.00630683	0.0220739	-0.0126137	-0.00315341	-0.0515058	0.0115625	0.0168182	0.0641194	0.060966	0.084091	0.0483523	0.0620171	0.0567614	0.0462501	-0.00946024	-0.0105114	0.0262784	-0.0157671	-0.0220739	0.0409944	0.0294319	0.0367898	-0.0399432	0.0084091
-3.2	-0.0210228	-0.00105114	0.00420455	0.0273296	0.00315341	-0.0084091	0.0241762	-0.0399432	-0.0336364	0.00946024	-0.0294319	0.00315341	0.0462501	0.00630683	-0.0147159	-0.0262784	0.0126137	-0.0210228	-0.0357387	-0.0336364	-0.00105114	0.0220739	-0.0126137	-0.00210228	0.0168182	-0.0168182	-0.00525569	-0.0189205	0.00210228	-0.00210228	0.0241762	0.0819888	0.0735796	0.0441478	0.0283807	0.0525569	0.0483523	0.00525569	0.023125	-0.00420455	-0.0115625	-0.0241762	-0.0252273	0.0325853	0.0126137	0.0430967	0.0126137
-3.1	0.0346875	-0.0588637	0.0294319	0.0147159	-0.0136648	0.00315341	0.00735796	0.0283807	0.0210228	0.0178693	0.00630683	0.0283807	0.023125	0.0105114	0.0115625	-0.00525569	-0.037841	-0.0157671	0.00525569	-0.0157671	-0.0105114	-0.00315341	-0.0178693	-0.00210228	-0.0210228	0.0084091	0.0220739	0.0136648	-0.0325853	-0.0210228	0.0273296	0.030483	0.0767331	0.0494035	0.0294319	0.0189205	0.0704262	0.0357387	0.0662217	-0.00105114	0.0084091	0.0315341	-0.0252273	-0.0136648	0.00420455	0.0283807	-0.0220739
-3	0	0.0220739	0.00525569	-0.060966	-0.0220739	-0.0325853	0.00735796	0.0273296	-0.030483	0.00630683	-0.0262784	-0.0241762	0.0115625	-0.00315341	0.0315341	-0.0147159	0	0.00315341	-0.0199716	0.0115625	-0.0283807	-0.0252273	-0.0178693	-0.00525569	0	-0.0241762	-0.00525569	-0.00105114	-0.0462501	-0.00735796	0.00946024	0.0483523	0.0882956	0.0557103	0.0515058	0.0388921	0.0241762	-0.00420455	0.00210228	0.00315341	-0.00105114	-0.0168182	-0.00525569	-0.0189205	0.00315341	-0.00315341	-0.0147159
-2.9	-0.0147159	0.0399432	0.0252273	-0.0262784	-0.00420455	-0.0168182	-0.0388921	0.0241762	-0.0084091	-0.0367898	0.00735796	-0.0210228	0.00525569	-0.0367898	0.0105114	-0.0252273	0.0409944	-0.00105114	0.0294319	-0.0252273	0.0262784	-0.068324	-0.00420455	-0.0399432	-0.0262784	-0.0388921	-0.00525569	0.0367898	-0.0252273	0.0084091	-0.0157671	0.0451989	-0.0115625	0.053608	0.0409944	0.0388921	0.0336364	-0.0315341	-0.0325853	0.0388921	0.00735796	-0.0189205	0.0294319	0.00105114	0.0388921	-0.0409944	0.0105114
-2.8	0.0283807	-0.00210228	0.0273296	0.0525569	-0.030483	0.00630683	0.0210228	0.00735796	0.0462501	0.00735796	-0.0189205	-0.023125	-0.0473012	0.023125	0.0451989	0.0157671	0.00630683	-0.0147159	-0.0241762	0.0105114	0.0388921	0.0084091	-0.0199716	-0.0189205	0.0336364	0.0693751	0.0147159	0.0325853	-0.0599149	0.030483	-0.0367898	-0.00525569	0.0252273	0.0420455	0.0346875	0.0430967	0.0315341	0.0273296	0.00735796	0.0210228	0.0178693	-0.0136648	0.0241762	0.00946024	-0.0199716	-0.0157671	0.0126137
-2.7	0.0735796	-0.0136648	-0.030483	0.00525569	0.0346875	0.00735796	-0.00315341	-0.00525569	0.00630683	-0.00105114	-0.0515058	0.0262784	0.0346875	-0.0115625	-0.0462501	0.0136648	-0.0357387	-0.0199716	0.00946024	-0.00630683	0.00105114	0.0105114	-0.0178693	-0.037841	0	-0.0157671	0.0157671	0.00630683	-0.0210228	-0.00315341	-0.0210228	0	-0.0105114	0.0189205	0.060966	0.037841	-0.0084091	0.0084091	0.0357387	0.0672728	0.0210228	0.0178693	-0.00315341	-0.00420455	0.023125	0.0315341	0.0115625
-2.6	-0.030483	-0.0262784	0.0241762	-0.0105114	0.00525569	-0.0126137	-0.0462501	-0.00315341	0.00210228	-0.0336364	0.023125	0.0105114	-0.00315341	0.00210228	0.0210228	-0.0441478	0.00315341	-0.0241762	-0.0399432	0.0262784	0	-0.0157671	-0.0252273	-0.0430967	0.0315341	-0.0084091	-0.00525569	0.0147159	-0.0178693	0.0199716	-0.0084091	-0.0084091	-0.0126137	0.0262784	-0.0273296	0.0441478	0.00946024	0.0420455	0.00735796	0.023125	-0.00630683	-0.00105114	-0.00630683	0.0451989	-0.0210228	0.0241762	-0.00630683
-2.5	-0.0136648	-0.0315341	-0.00315341	-0.0262784	0.0325853	0.023125	0.030483	-0.0336364	-0.0136648	0.0294319	-0.0220739	-0.0451989	0.0115625	-0.0325853	-0.0105114	0.030483	0.00210228	-0.0346875	0.0189205	0.0220739	-0.0147159	-0.0157671	0	-0.0157671	-0.023125	0.0399432	0.0273296	0.0178693	-0.0136648	-0.0220739	-0.0136648	0.0084091	0	0.030483	0.0273296	-0.0252273	0.0199716	-0.0210228	0.0399432	-0.00630683	-0.0546592	0.0105114	0.00210228	-0.0136648	0.00630683	-0.00210228	0.0178693
SIM.
Re(α) Im(α)	4.4	4.5	4.6	4.7	4.8	4.9	5	5.1	5.2	5.3	5.4	5.5	5.6	5.7	5.8	5.9	6	6.1	6.2	6.3	6.4	6.5	6.6	6.7	6.8	6.9	7	7.1	7.2	7.3	7.4	7.5	7.6	7.7	7.8	7.9	8	8.1	8.2	8.3	8.4	8.5	8.6	8.7	8.8	8.9	9
-8	0.000232	0.00017	0.00012	8.1e-05	5.3e-05	3.3e-05	2e-05	1.2e-05	7e-06	4e-06	2e-06	1e-06	0	0	0	0	0	0	0	0	0	0	0	0	0	0	0	0	0	0	0	0	0	0	0	0	0	0	0	0	0	0	0	0	0	0	0
-7.9	0.000611	0.000462	0.000337	0.000236	0.00016	0.000104	6.5e-05	3.9e-05	2.3e-05	1.3e-05	7e-06	3e-06	2e-06	1e-06	0	0	0	0	0	0	0	0	0	0	0	0	0	0	0	0	0	0	0	0	0	0	0	0	0	0	0	0	0	0	0	0	0
-7.8	0.0015	0.001175	0.000885	0.000642	0.000448	0.000301	0.000194	0.00012	7.2e-05	4.1e-05	2.3e-05	1.2e-05	6e-06	3e-06	1e-06	1e-06	0	0	0	0	0	0	0	0	0	0	0	0	0	0	0	0	0	0	0	0	0	0	0	0	0	0	0	0	0	0	0
-7.7	0.003421	0.002776	0.002166	0.001626	0.001174	0.000814	0.000543	0.000348	0.000215	0.000127	7.2e-05	4e-05	2.1e-05	1e-05	5e-06	2e-06	1e-06	0	0	0	0	0	0	0	0	0	0	0	0	0	0	0	0	0	0	0	0	0	0	0	0	0	0	0	0	0	0
-7.6	0.007233	0.006091	0.004931	0.003836	0.002868	0.00206	0.001422	0.000942	0.0006	0.000367	0.000215	0.000121	6.6e-05	3.4e-05	1.7e-05	8e-06	4e-06	2e-06	1e-06	0	0	0	0	0	0	0	0	0	0	0	0	0	0	0	0	0	0	0	0	0	0	0	0	0	0	0	0
-7.5	0.014155	0.012391	0.01042	0.008416	0.006528	0.004861	0.003475	0.002385	0.00157	0.000993	0.000602	0.000351	0.000196	0.000105	5.4e-05	2.7e-05	1.3e-05	6e-06	3e-06	1e-06	0	0	0	0	0	0	0	0	0	0	0	0	0	0	0	0	0	0	0	0	0	0	0	0	0	0	0
-7.4	0.025582	0.023323	0.020413	0.017146	0.013819	0.010685	0.007925	0.005637	0.003846	0.002516	0.001578	0.00095	0.000548	0.000303	0.000161	8.2e-05	4e-05	1.9e-05	8e-06	4e-06	2e-06	1e-06	0	0	0	0	0	0	0	0	0	0	0	0	0	0	0	0	0	0	0	0	0	0	0	0	0
-7.3	0.042578	0.040521	0.036987	0.032373	0.027162	0.021845	0.016836	0.012435	0.0088	0.005967	0.003877	0.002413	0.00144	0.000823	0.000451	0.000237	0.000119	5.7e-05	2.7e-05	1.2e-05	5e-06	2e-06	1e-06	0	0	0	0	0	0	0	0	0	0	0	0	0	0	0	0	0	0	0	0	0	0	0	0
-7.2	0.065045	0.064787	0.061828	0.056518	0.049475	0.04147	0.033278	0.025563	0.018798	0.013231	0.008915	0.00575	0.003551	0.002099	0.001188	0.000644	0.000334	0.000166	7.9e-05	3.6e-05	1.6e-05	7e-06	3e-06	1e-06	0	0	0	0	0	0	0	0	0	0	0	0	0	0	0	0	0	0	0	0	0	0	0
-7.1	0.090829	0.094984	0.095047	0.090987	0.083309	0.072947	0.061079	0.0489	0.037433	0.0274	0.019177	0.012835	0.008215	0.005029	0.002945	0.00165	0.000884	0.000454	0.000223	0.000105	4.7e-05	2e-05	8e-06	3e-06	1e-06	0	0	0	0	0	0	0	0	0	0	0	0	0	0	0	0	0	0	0	0	0	0
-7	0.115332	0.127114	0.133845	0.134615	0.1293	0.118599	0.103877	0.086876	0.069381	0.052914	0.03854	0.026811	0.017817	0.011312	0.006862	0.003979	0.002205	0.001168	0.000592	0.000287	0.000133	5.9e-05	2.5e-05	1e-05	4e-06	1e-06	1e-06	0	0	0	0	0	0	0	0	0	0	0	0	0	0	0	0	0	0	0	0
-6.9	0.132265	0.154382	0.171799	0.182253	0.184304	0.177664	0.16326	0.143023	0.119459	0.095141	0.072264	0.052354	0.036185	0.023864	0.01502	0.009025	0.005177	0.002837	0.001485	0.000742	0.000355	0.000162	7.1e-05	3e-05	1.2e-05	5e-06	2e-06	1e-06	0	0	0	0	0	0	0	0	0	0	0	0	0	0	0	0	0	0	0
-6.8	0.135758	0.168869	0.199711	0.224578	0.240161	0.244271	0.236346	0.217579	0.190618	0.158962	0.126212	0.095434	0.06874	0.047177	0.03086	0.019245	0.011445	0.006493	0.003515	0.001816	0.000896	0.000422	0.00019	8.2e-05	3.4e-05	1.3e-05	5e-06	2e-06	1e-06	0	0	0	0	0	0	0	0	0	0	0	0	0	0	0	0	0	0
-6.7	0.123133	0.16463	0.208449	0.250076	0.284398	0.306728	0.313856	0.304813	0.28108	0.2462	0.204914	0.162123	0.121975	0.087299	0.059458	0.038552	0.023805	0.014003	0.00785	0.004195	0.002138	0.001039	0.000482	0.000214	9e-05	3.6e-05	1.4e-05	5e-06	2e-06	1e-06	0	0	0	0	0	0	0	0	0	0	0	0	0	0	0	0	0
-6.6	0.096819	0.140899	0.193003	0.2492	0.303641	0.349482	0.380287	0.391517	0.381628	0.352418	0.308504	0.25615	0.201832	0.150998	0.107313	0.072483	0.046551	0.028439	0.016534	0.009152	0.004825	0.002424	0.001161	0.00053	0.000231	9.6e-05	3.8e-05	1.4e-05	5e-06	2e-06	1e-06	0	0	0	0	0	0	0	0	0	0	0	0	0	0	0	0
-6.5	0.06394	0.103384	0.15568	0.219123	0.289064	0.358146	0.417465	0.458445	0.474877	0.464473	0.429367	0.375453	0.310796	0.243726	0.181186	0.127766	0.085514	0.054354	0.032827	0.018848	0.010293	0.005349	0.002646	0.001247	0.00056	0.00024	9.8e-05	3.8e-05	1.4e-05	5e-06	2e-06	1e-06	0	0	0	0	0	0	0	0	0	0	0	0	0	0	0
-6.4	0.033341	0.062358	0.10618	0.166339	0.241375	0.325983	0.411159	0.485627	0.538273	0.56089	0.550271	0.508934	0.444248	0.366364	0.285709	0.210874	0.147418	0.097684	0.061395	0.036623	0.020746	0.011168	0.005715	0.002782	0.001289	0.000568	0.000239	9.6e-05	3.6e-05	1.3e-05	5e-06	2e-06	0	0	0	0	0	0	0	0	0	0	0	0	0	0	0
-6.3	0.011623	0.028178	0.057809	0.104918	0.172136	0.2585	0.358155	0.460357	0.551171	0.616586	0.646087	0.635422	0.587559	0.511565	0.419925	0.32536	0.238192	0.164919	0.108085	0.067106	0.039498	0.022055	0.011691	0.005886	0.002817	0.001282	0.000555	0.000229	9e-05	3.4e-05	1.2e-05	4e-06	1e-06	0	0	0	0	0	0	0	0	0	0	0	0	0	0
-6.2	0.000612	0.006788	0.02161	0.050654	0.099722	0.172819	0.269746	0.384248	0.503781	0.611515	0.690232	0.726876	0.716085	0.661405	0.573818	0.468362	0.36016	0.261249	0.178955	0.115878	0.070994	0.041189	0.022647	0.011809	0.005844	0.002747	0.001227	0.000521	0.00021	8.1e-05	3e-05	1e-05	3e-06	1e-06	0	0	0	0	0	0	0	0	0	0	0	0	0
-6.1	-0.002278	-0.002037	0.001906	0.014218	0.0415	0.09109	0.168625	0.274939	0.403528	0.540028	0.664525	0.75637	0.799835	0.7885	0.726669	0.627477	0.508657	0.387741	0.278343	0.18841	0.120396	0.072705	0.041531	0.022461	0.01151	0.005593	0.002579	0.001129	0.00047	0.000186	7e-05	2.5e-05	9e-06	3e-06	1e-06	0	0	0	0	0	0	0	0	0	0	0	0
-6	-0.001404	-0.002893	-0.004115	-0.002599	0.006609	0.031086	0.079799	0.160224	0.274462	0.415907	0.56835	0.708672	0.812672	0.86197	0.849266	0.7799	0.669378	0.53819	0.406141	0.288155	0.192498	0.12124	0.072077	0.04049	0.021513	0.010821	0.005157	0.00233	0.000999	0.000407	0.000157	5.8e-05	2e-05	7e-06	2e-06	1e-06	0	0	0	0	0	0	0	0	0	0	0
-5.9	-0.00013	-0.001073	-0.002988	-0.005484	-0.006407	-0.000676	0.020172	0.06677	0.148588	0.269165	0.421878	0.588651	0.743083	0.857441	0.910887	0.895585	0.818265	0.697003	0.55499	0.414015	0.289908	0.190871	0.118329	0.069165	0.038161	0.019896	0.009812	0.004581	0.002026	0.00085	0.000338	0.000128	4.6e-05	1.6e-05	5e-06	2e-06	0	0	0	0	0	0	0	0	0	0	0
-5.8	0.000304	0.000231	-0.000538	-0.002622	-0.006118	-0.009333	-0.007227	0.009435	0.05295	0.134858	0.260221	0.422402	0.601393	0.767501	0.889631	0.944887	0.925413	0.839754	0.708696	0.557933	0.410786	0.28346	0.183661	0.111915	0.064229	0.034762	0.017762	0.008578	0.003919	0.001695	0.000695	0.00027	0.0001	3.5e-05	1.2e-05	4e-06	1e-06	0	0	0	0	0	0	0	0	0	0
-5.7	0.000151	0.000395	0.000566	0.000104	-0.0019	-0.006082	-0.01133	-0.012797	-0.000594	0.039201	0.120207	0.248972	0.418734	0.607442	0.782162	0.908787	0.962979	0.937544	0.8433	0.70379	0.546841	0.396697	0.269319	0.171461	0.102546	0.057704	0.030592	0.0153	0.007226	0.003226	0.001363	0.000545	0.000207	7.4e-05	2.5e-05	8e-06	3e-06	1e-06	0	0	0	0	0	0	0	0	0
-5.6	-3.4e-05	8.9e-05	0.00041	0.000826	0.000763	-0.000948	-0.005504	-0.012466	-0.017305	-0.009567	0.026237	0.10573	0.236778	0.412249	0.607881	0.787633	0.914932	0.964839	0.931627	0.828828	0.682646	0.522494	0.37279	0.24858	0.155254	0.090994	0.050131	0.025999	0.01271	0.005864	0.002556	0.001053	0.000411	0.000152	5.3e-05	1.8e-05	6e-06	2e-06	0	0	0	0	0	0	0	0	0
-5.5	-5.4e-05	-8.6e-05	-5e-06	0.000349	0.000987	0.001371	0.000116	-0.004541	-0.012895	-0.020805	-0.017308	0.014597	0.092379	0.224902	0.404275	0.603818	0.78463	0.908435	0.950727	0.908127	0.797227	0.646611	0.486545	0.340781	0.222795	0.136281	0.078153	0.042092	0.021325	0.010176	0.00458	0.001946	0.000782	0.000297	0.000107	3.6e-05	1.2e-05	4e-06	1e-06	0	0	0	0	0	0	0	0
-5.4	-3e-06	-5.4e-05	-0.00013	-0.000116	0.000226	0.001046	0.00189	0.001197	-0.003357	-0.01282	-0.023455	-0.023782	0.004658	0.080931	0.214422	0.395955	0.596223	0.773866	0.889889	0.921412	0.868263	0.750271	0.597889	0.44135	0.302872	0.19379	0.115899	0.064928	0.034135	0.016868	0.007847	0.003441	0.001424	0.000556	0.000206	7.2e-05	2.4e-05	7e-06	2e-06	1e-06	0	0	0	0	0	0	0
-5.3	1.6e-05	1.3e-05	-4e-05	-0.00016	-0.000231	5.8e-05	0.001015	0.002308	0.00223	-0.002096	-0.012462	-0.025471	-0.02905	-0.003335	0.071986	0.206174	0.388139	0.585796	0.755926	0.860026	0.878099	0.81392	0.690476	0.539347	0.389743	0.261526	0.163466	0.095421	0.052136	0.026714	0.012859	0.005823	0.002484	0.001	0.00038	0.000136	4.6e-05	1.5e-05	5e-06	1e-06	0	0	0	0	0	0	0
-5.2	4e-06	2.1e-05	3.3e-05	-1.6e-05	-0.000172	-0.00034	-0.000137	0.000918	0.002638	0.003181	-0.000883	-0.012037	-0.027086	-0.033213	-0.009216	0.065981	0.200718	0.381313	0.572888	0.73122	0.819679	0.822387	0.747553	0.620936	0.474284	0.334769	0.219214	0.133601	0.075988	0.040427	0.020158	0.009438	0.004155	0.001723	0.000673	0.000248	8.7e-05	2.9e-05	9e-06	3e-06	1e-06	0	0	0	0	0	0
-5.1	-5e-06	-1e-06	2.3e-05	5.2e-05	1.8e-05	-0.000169	-0.000439	-0.000343	0.000785	0.00291	0.004038	0.00018	-0.011745	-0.028515	-0.036358	-0.012853	0.063211	0.198316	0.375556	0.557477	0.699983	0.769803	0.75624	0.672074	0.545109	0.406157	0.27941	0.178188	0.105692	0.058471	0.030241	0.014652	0.006663	0.002848	0.001146	0.000434	0.000155	5.3e-05	1.7e-05	5e-06	1e-06	0	0	0	0	0	0
-5	-2e-06	-8e-06	-7e-06	2.1e-05	7.1e-05	5.9e-05	-0.000154	-0.00053	-0.00055	0.000646	0.003164	0.004803	0.001005	-0.011762	-0.029925	-0.038517	-0.014112	0.063825	0.198912	0.370534	0.539208	0.662353	0.711531	0.681965	0.590713	0.466587	0.338311	0.226337	0.140294	0.08084	0.043425	0.021799	0.010248	0.004519	0.001873	0.00073	0.000268	9.3e-05	3e-05	9e-06	3e-06	1e-06	0	0	0	0	0
-4.9	2e-06	-1e-06	-1e-05	-1.4e-05	1.6e-05	8.8e-05	0.000103	-0.000132	-0.000618	-0.000751	0.000536	0.003443	0.005478	0.001506	-0.012232	-0.031405	-0.039625	-0.012842	0.067817	0.202112	0.365526	0.517479	0.61849	0.646247	0.60218	0.506858	0.388849	0.273721	0.177709	0.106853	0.059705	0.03109	0.015124	0.006888	0.002942	0.001181	0.000446	0.000158	5.3e-05	1.7e-05	5e-06	1e-06	0	0	0	0	0
-4.8	1e-06	3e-06	1e-06	-1.2e-05	-2.3e-05	9e-06	0.000106	0.000151	-0.000112	-0.000713	-0.000938	0.000488	0.003786	0.006052	0.00159	-0.013261	-0.032941	-0.039506	-0.008888	0.074987	0.207179	0.359496	0.491594	0.568736	0.57566	0.519731	0.423855	0.315018	0.214787	0.135042	0.078616	0.042521	0.021429	0.010087	0.004444	0.001836	0.000712	0.00026	8.9e-05	2.9e-05	9e-06	3e-06	1e-06	0	0	0	0
-4.7	-1e-06	1e-06	4e-06	3e-06	-1.4e-05	-3.4e-05	1e-06	0.000126	0.000199	-0.000103	-0.000825	-0.001102	0.000541	0.004224	0.006486	0.001154	-0.014895	-0.034387	-0.037875	-0.002146	0.084884	0.213043	0.351213	0.460952	0.513759	0.501819	0.437573	0.344795	0.247648	0.16319	0.099161	0.055789	0.029159	0.014199	0.006458	0.002748	0.001097	0.000411	0.000145	4.8e-05	1.5e-05	4e-06	1e-06	0	0	0	0
-4.6	0	-1e-06	0	6e-06	6e-06	-1.5e-05	-4.5e-05	-7e-06	0.000151	0.000248	-0.000115	-0.000961	-0.001226	0.000734	0.004762	0.006701	9.4e-05	-0.017097	-0.035456	-0.034376	0.007366	0.096759	0.218359	0.339426	0.425242	0.454669	0.427067	0.358587	0.272296	0.188565	0.119838	0.070242	0.038124	0.019225	0.009032	0.003963	0.001627	0.000626	0.000227	7.7e-05	2.5e-05	7e-06	2e-06	1e-06	0	0	0
-4.5	0	0	-2e-06	0	8e-06	1e-05	-1.8e-05	-5.9e-05	-1.1e-05	0.000185	0.000292	-0.000162	-0.001126	-0.001279	0.001105	0.005372	0.006577	-0.001677	-0.019707	-0.035719	-0.028655	0.019403	0.109534	0.221622	0.323072	0.384635	0.393054	0.353914	0.285366	0.208321	0.138789	0.084899	0.047915	0.025047	0.012166	0.005507	0.002328	0.000921	0.000342	0.000119	3.9e-05	1.2e-05	4e-06	1e-06	0	0	0
-4.4	0	1e-06	0	-3e-06	-1e-06	1e-05	1.4e-05	-2.3e-05	-7.4e-05	-8e-06	0.000231	0.000324	-0.00026	-0.001312	-0.001218	0.00168	0.005975	0.005955	-0.004184	-0.022411	-0.034643	-0.020466	0.033398	0.121839	0.221344	0.301504	0.339892	0.33091	0.284832	0.22	0.154054	0.098541	0.057914	0.031418	0.015792	0.007378	0.003213	0.001307	0.000498	0.000178	6e-05	1.9e-05	6e-06	2e-06	0	0	0
-4.3	0	0	1e-06	-1e-06	-4e-06	-1e-06	1.4e-05	1.7e-05	-3.2e-05	-9.1e-05	7e-06	0.00029	0.00033	-0.00042	-0.001493	-0.000986	0.002453	0.006428	0.004669	-0.007336	-0.02473	-0.031673	-0.009813	0.048409	0.132121	0.216284	0.274675	0.292383	0.270476	0.222014	0.163901	0.109867	0.067349	0.037963	0.019765	0.009539	0.004281	0.001791	0.0007	0.000256	8.8e-05	2.8e-05	9e-06	2e-06	1e-06	0	0
-4.2	0	0	0	1e-06	-1e-06	-5e-06	-1e-06	1.9e-05	1.9e-05	-4.7e-05	-0.000105	4.1e-05	0.000357	0.000288	-0.000648	-0.001619	-0.000525	0.003367	0.006528	0.002598	-0.010872	-0.026043	-0.026363	0.002931	0.063137	0.138838	0.205691	0.243247	0.243974	0.213976	0.167137	0.117702	0.075391	0.044214	0.023866	0.011907	0.00551	0.002372	0.000952	0.000357	0.000126	4.1e-05	1.3e-05	4e-06	1e-06	0	0
-4.1	0	0	0	1e-06	2e-06	-1e-06	-7e-06	0	2.6e-05	1.7e-05	-6.9e-05	-0.000111	0.0001	0.00042	0.000176	-0.000927	-0.001616	0.000199	0.004282	0.006042	-0.000265	-0.014328	-0.025683	-0.018538	0.016949	0.076052	0.14072	0.189501	0.208568	0.196795	0.163341	0.121192	0.081273	0.049661	0.027821	0.01436	0.006856	0.003038	0.001253	0.000482	0.000174	5.8e-05	1.8e-05	5e-06	2e-06	0	0
-4	0	0	0	-1e-06	1e-06	2e-06	-3e-06	-9e-06	4e-06	3.3e-05	8e-06	-9.6e-05	-0.0001	0.000185	0.000453	-2.8e-05	-0.001211	-0.001394	0.001163	0.004978	0.00476	-0.003731	-0.017057	-0.023081	-0.008443	0.031001	0.085623	0.137039	0.168416	0.1725	0.152942	0.119957	0.084413	0.053825	0.03133	0.016743	0.008252	0.003766	0.001596	0.00063	0.000232	8e-05	2.6e-05	8e-06	2e-06	1e-06	0
-3.9	0	0	0	0	-1e-06	2e-06	3e-06	-5e-06	-1.1e-05	1.1e-05	4e-05	-1.1e-05	-0.000123	-6.1e-05	0.000288	0.000422	-0.000325	-0.001415	-0.00088	0.002251	0.005174	0.002596	-0.007368	-0.018332	-0.01796	0.003173	0.043586	0.090616	0.127796	0.14384	0.137134	0.114155	0.084509	0.056328	0.034106	0.018887	0.009616	0.004521	0.00197	0.000798	0.000301	0.000106	3.5e-05	1.1e-05	3e-06	1e-06	0
-3.8	0	0	0	0	-1e-06	-1e-06	3e-06	2e-06	-8e-06	-1e-05	2.2e-05	4.1e-05	-4.2e-05	-0.00014	1.7e-05	0.000383	0.000291	-0.000676	-0.001428	-6e-05	0.003239	0.004604	-0.00032	-0.010524	-0.017521	-0.010504	0.015104	0.05321	0.090377	0.113784	0.117653	0.104446	0.081584	0.056952	0.035918	0.020628	0.010855	0.00526	0.002356	0.000979	0.000378	0.000136	4.6e-05	1.4e-05	4e-06	1e-06	0
-3.7	0	0	0	0	0	-1e-06	0	4e-06	1e-06	-1.2e-05	-6e-06	3.5e-05	3.1e-05	-8.2e-05	-0.000129	0.00013	0.000428	4e-05	-0.000997	-0.001144	0.000975	0.003819	0.003125	-0.00358	-0.012445	-0.014309	-0.00144	0.02588	0.058721	0.08502	0.096459	0.091869	0.075979	0.055669	0.036618	0.021831	0.011881	0.005935	0.002734	0.001166	0.000462	0.00017	5.9e-05	1.9e-05	6e-06	2e-06	0
-3.6	0	0	0	0	0	0	-2e-06	1e-06	5e-06	-3e-06	-1.6e-05	5e-06	4.6e-05	4e-06	-0.00012	-7.4e-05	0.000256	0.000372	-0.000303	-0.001158	-0.000519	0.001998	0.003688	0.000836	-0.006532	-0.012487	-0.008877	0.008047	0.034091	0.059595	0.075425	0.07766	0.068283	0.052638	0.036168	0.022405	0.012618	0.006502	0.003081	0.001348	0.000547	0.000206	7.2e-05	2.4e-05	7e-06	2e-06	1e-06
-3.5	0	0	0	0	0	1e-06	-1e-06	-2e-06	3e-06	5e-06	-8e-06	-1.5e-05	2.1e-05	4.5e-05	-3.9e-05	-0.000134	2.9e-05	0.000345	0.000183	-0.000652	-0.001031	0.000367	0.002687	0.002682	-0.001862	-0.008426	-0.010355	-0.001957	0.016555	0.038728	0.056079	0.063054	0.059237	0.048178	0.034636	0.022316	0.013013	0.006919	0.003373	0.001515	0.000629	0.000243	8.7e-05	2.9e-05	9e-06	3e-06	1e-06
-3.4	0	0	0	0	0	0	0	-2e-06	-1e-06	5e-06	2e-06	-1.4e-05	-7e-06	3.7e-05	2.6e-05	-8.7e-05	-0.000101	0.000158	0.000338	-0.000119	-0.000866	-0.000562	0.001284	0.002728	0.0009	-0.004321	-0.008656	-0.006276	0.005295	0.022818	0.039452	0.049122	0.049616	0.042712	0.032187	0.021592	0.013045	0.007158	0.003591	0.001656	0.000704	0.000278	0.000102	3.5e-05	1.1e-05	3e-06	1e-06
-3.3	0	0	0	0	0	0	1e-06	0	-2e-06	1e-06	6e-06	-4e-06	-1.7e-05	9e-06	4.5e-05	-1.4e-05	-0.000114	-1.4e-05	0.000261	0.000196	-0.000442	-0.000809	0.00017	0.001904	0.00197	-0.001247	-0.005831	-0.00701	-0.001006	0.011598	0.02605	0.036658	0.040126	0.036701	0.029048	0.020312	0.012722	0.007208	0.003721	0.001761	0.000767	0.000309	0.000115	4e-05	1.3e-05	4e-06	1e-06
-3.2	0	0	0	0	0	0	0	1e-06	-1e-06	-2e-06	4e-06	5e-06	-1.1e-05	-1.1e-05	2.8e-05	3.1e-05	-6.2e-05	-9.4e-05	0.000105	0.000271	-6.1e-05	-0.00064	-0.000429	0.000923	0.001932	0.000546	-0.003126	-0.005885	-0.0038	0.004361	0.015911	0.026135	0.031329	0.030584	0.025482	0.018595	0.012082	0.007069	0.003756	0.001824	0.000814	0.000335	0.000128	4.5e-05	1.5e-05	5e-06	1e-06
-3.1	0	0	0	0	0	0	0	1e-06	0	-2e-06	0	6e-06	-1e-06	-1.6e-05	4e-06	3.8e-05	-5e-06	-9.2e-05	-1.8e-05	0.000199	0.00015	-0.000333	-0.000583	0.000171	0.001382	0.001269	-0.001111	-0.004115	-0.004406	0.000197	0.008731	0.017723	0.023606	0.024733	0.021748	0.016583	0.011183	0.006759	0.003696	0.001842	0.000842	0.000354	0.000138	5e-05	1.7e-05	5e-06	2e-06
-3	0	0	0	0	0	0	0	0	1e-06	-1e-06	-2e-06	3e-06	5e-06	-9e-06	-1.1e-05	2.3e-05	2.7e-05	-4.9e-05	-7.3e-05	8.6e-05	0.0002	-7e-05	-0.000474	-0.000245	0.000743	0.001301	0.000107	-0.002414	-0.003861	-0.001808	0.004002	0.011349	0.017151	0.019421	0.018076	0.01442	0.010099	0.006306	0.003549	0.001815	0.000849	0.000365	0.000145	5.3e-05	1.8e-05	6e-06	2e-06
-2.9	0	0	0	0	0	0	0	0	1e-06	1e-06	-2e-06	-1e-06	5e-06	-1e-06	-1.3e-05	4e-06	3.1e-05	-7e-06	-7.2e-05	-3e-06	0.000155	8.3e-05	-0.000277	-0.000378	0.000239	0.001001	0.000667	-0.001107	-0.002877	-0.00245	0.00115	0.006771	0.011999	0.014816	0.014644	0.012241	0.008908	0.005748	0.003329	0.001746	0.000835	0.000367	0.000148	5.5e-05	1.9e-05	6e-06	2e-06
-2.8	0	0	0	0	0	0	0	0	0	1e-06	-1e-06	-2e-06	3e-06	4e-06	-8e-06	-8e-06	2e-05	1.8e-05	-4.4e-05	-4.7e-05	8.1e-05	0.000133	-9.9e-05	-0.00034	-6.6e-05	0.000621	0.00079	-0.00026	-0.001876	-0.002338	-0.000375	0.003666	0.008063	0.010985	0.011577	0.010154	0.007682	0.005122	0.003052	0.001642	0.000804	0.00036	0.000148	5.6e-05	2e-05	6e-06	2e-06
-2.7	0	0	0	0	0	0	0	0	0	1e-06	1e-06	-2e-06	0	5e-06	-2e-06	-1.1e-05	6e-06	2.3e-05	-1.4e-05	-5.2e-05	1.8e-05	0.000117	1.6e-05	-0.000232	-0.000197	0.000296	0.000681	0.000195	-0.00106	-0.001894	-0.001037	0.001688	0.005183	0.00792	0.00894	0.008241	0.006485	0.004468	0.002738	0.00151	0.000756	0.000345	0.000145	5.6e-05	2e-05	7e-06	2e-06
-2.6	0	0	0	0	0	0	0	0	0	0	1e-06	-1e-06	-2e-06	3e-06	2e-06	-8e-06	-3e-06	1.8e-05	6e-06	-3.9e-05	-1.8e-05	7.6e-05	6.7e-05	-0.000121	-0.000214	7.5e-05	0.000489	0.000374	-0.000484	-0.001371	-0.001191	0.000522	0.003165	0.005553	0.006751	0.006551	0.005365	0.003819	0.002407	0.00136	0.000695	0.000324	0.000138	5.4e-05	2e-05	7e-06	2e-06
-2.5	0	0	0	0	0	0	0	0	0	0	1e-06	0	-2e-06	1e-06	4e-06	-3e-06	-7e-06	9e-06	1.4e-05	-2e-05	-3.1e-05	3.6e-05	7.6e-05	-3.9e-05	-0.000174	-4.7e-05	0.000301	0.000389	-0.000128	-0.000904	-0.001084	-9.8e-05	0.001812	0.003786	0.004992	0.005108	0.004354	0.003201	0.002073	0.0012	0.000626	0.000297	0.000129	5.2e-05	1.9e-05	6e-06	2e-06

## Sheet: Data_Fig2b_4
Fig. 2b Wigner functions during the first cycle at t=1000ns
EXP.
Re(α) Im(α)	8.6	8.7	8.8	8.9	9	9.1	9.2	9.3	9.4	9.5	9.6	9.7	9.8	9.9	10	10.1	10.2	10.3	10.4	10.5	10.6	10.7	10.8	10.9	11	11.1	11.2	11.3	11.4
-3	0.023125	-0.00315341	0.0199716	-0.0105114	0.00735796	0.0630683	0.0746308	0.0409944	0.12929	0.0977558	0.0409944	0.0735796	0.0546592	0.0241762	0.0283807	-0.0283807	0.00315341	0.0115625	-0.0336364	-0.00315341	-0.00946024	0.0315341	0.0262784	0.0220739	0.00946024	-0.00210228	-0.0178693	-0.0189205	0.0105114
-2.9	-0.0399432	-0.00210228	0.0105114	-0.0178693	-0.00946024	0.0220739	0.00420455	0.0851422	0.169233	0.0946024	0.131392	0.0893467	0.0483523	0.023125	-0.0199716	0.0420455	-0.0210228	-0.0157671	-0.00420455	-0.0157671	0.0273296	-0.0105114	0.084091	-0.00946024	-0.0515058	0.00105114	-0.0105114	0.0388921	0.00210228
-2.8	-0.00630683	-0.0147159	0.0273296	0.0336364	0.0210228	0.00735796	0.0588637	0.106165	0.108267	0.159773	0.124034	0.098807	0.0557103	0.0283807	-0.00210228	0.00946024	0.0262784	0.00420455	0.00210228	0.0147159	0.0399432	0.00210228	-0.00630683	-0.0115625	-0.030483	0.0494035	0.0115625	-0.023125	0.00105114
-2.7	-0.00735796	0.0283807	-0.0105114	0.00420455	0.00420455	0.0178693	0.116676	0.100909	0.120881	0.20287	0.125085	0.11983	0.053608	0.0735796	0.0546592	-0.00630683	0.00946024	0.00525569	-0.0441478	-0.00315341	-0.0178693	-0.0189205	0.0189205	0.00946024	-0.00210228	-0.00420455	0.00105114	-0.0189205	0.0126137
-2.6	-0.0220739	0.0115625	-0.0252273	0.00946024	0.0409944	0.0210228	0.084091	0.0872444	0.116676	0.196563	0.135597	0.159773	0.0630683	0.023125	0.00630683	0.0136648	-0.0084091	-0.00630683	-0.0147159	-0.0325853	0.0273296	0.0105114	-0.0157671	-0.0325853	-0.0105114	-0.0210228	0.0178693	0.0126137	-0.00210228
-2.5	0	0.0210228	0.0084091	-0.0241762	0.0189205	0.0473012	0.109318	0.14821	0.168182	0.257529	0.214432	0.157671	0.120881	0.0735796	0.0473012	0.0420455	-0.0220739	-0.0420455	-0.0157671	0.00525569	0.00735796	0.0126137	-0.0451989	0.00105114	0.0346875	-0.0189205	0.00630683	-0.0084091	-0.0241762
-2.4	-0.0189205	0.00420455	0.0557103	0.0283807	0.0315341	0.00525569	0.111421	0.169233	0.260682	0.276449	0.282756	0.244915	0.103012	0.0861933	0.0504546	0.0220739	-0.0220739	0.0126137	-0.0357387	-0.0115625	-0.00946024	-0.0178693	0.00946024	0.00946024	0.037841	0.0252273	0.0199716	-0.0420455	-0.0115625
-2.3	0.0315341	-0.0451989	0.0168182	0.0252273	0.0105114	0.0882956	0.10196	0.13875	0.223892	0.273296	0.294319	0.252273	0.170284	0.100909	0.0220739	0.0157671	0.00315341	-0.00630683	0.0210228	-0.00210228	0.0105114	-0.00630683	-0.00946024	0.0115625	-0.0220739	0.0115625	-0.0409944	-0.0115625	0.0367898
-2.2	0.00946024	-0.00420455	-0.00315341	0.0336364	0.0262784	0.0525569	0.12929	0.169233	0.282756	0.301677	0.335313	0.285909	0.185	0.117727	0.0546592	0.060966	0.0126137	0.030483	-0.00105114	0.0126137	0.0620171	-0.0157671	-0.023125	-0.0315341	-0.0189205	-0.0483523	0.0430967	-0.00630683	0.0494035
-2.1	-0.00105114	-0.0588637	0.0273296	-0.00735796	0.0294319	0.037841	0.0967047	0.151364	0.298523	0.342671	0.334262	0.368949	0.227046	0.160824	0.0515058	0.030483	0.0168182	0.00105114	-0.0199716	0.0346875	-0.023125	-0.00315341	-0.0189205	0.00735796	0.00630683	0.00420455	-0.0147159	0.0189205	-0.0220739
-2	-0.0262784	-0.0241762	0.00420455	0.00946024	0.0084091	0.0788353	0.153466	0.223892	0.294319	0.407841	0.448836	0.412046	0.297472	0.139801	0.0620171	0.030483	0.0273296	0.0136648	-0.0504546	-0.030483	-0.00946024	-0.0315341	-0.0147159	0	-0.037841	-0.0504546	0.0357387	0.023125	0.0105114
-1.9	0.0189205	0.0168182	-0.0325853	0.0241762	-0.00420455	0.0809376	0.12929	0.182898	0.31429	0.462501	0.433069	0.438324	0.318495	0.206023	0.0903979	0.0462501	0.0105114	0.0084091	-0.0115625	0.0220739	-0.0168182	-0.0105114	0.0262784	0.0315341	-0.00105114	-0.0241762	-0.0189205	-0.0325853	0.0157671
-1.8	0.0136648	0.00315341	0.00946024	-0.00525569	-0.0147159	0.023125	0.0767331	0.189205	0.379461	0.466705	0.479319	0.486677	0.350029	0.222841	0.116676	0.0252273	0.0136648	0.0168182	0.00630683	-0.0714774	0.0315341	-0.0168182	0.0388921	-0.0367898	0.0105114	0.0283807	0.00315341	0.00630683	0.0084091
-1.7	-0.0420455	0.00525569	0.00420455	0.00105114	0.0199716	0.0283807	0.108267	0.230199	0.352131	0.541336	0.588637	0.560256	0.393126	0.247017	0.12929	0.0651705	-0.00420455	0.0210228	-0.00946024	-0.00525569	-0.00315341	0.00525569	0.0357387	0.00210228	0.0252273	-0.0084091	-0.00210228	0.0147159	0
-1.6	0.00210228	-0.00525569	-0.00105114	-0.00315341	0.0399432	0.00420455	0.106165	0.224944	0.386819	0.57287	0.639092	0.590739	0.454092	0.284858	0.158722	0.060966	0.00630683	0.0168182	0.0273296	-0.00630683	0.0115625	0.00946024	0.00315341	-0.0210228	-0.0262784	0.0147159	0.0157671	-0.0189205	0.0451989
-1.5	-0.00315341	0.00420455	-0.023125	0.0168182	-0.0178693	0.0252273	0.109318	0.256478	0.371052	0.590739	0.679035	0.638041	0.546592	0.344773	0.194461	0.0567614	0.00105114	0.00946024	-0.0189205	-0.0409944	0.00946024	-0.0105114	-0.00105114	0.00420455	-0.0084091	0.0105114	0.0178693	-0.053608	-0.0525569
-1.4	0.023125	0.00105114	-0.0147159	0.0262784	0.00525569	0.0136648	0.0788353	0.238608	0.459347	0.639092	0.758922	0.744206	0.558154	0.372103	0.182898	0.130341	0.0262784	0	0.00420455	-0.00946024	-0.0262784	-0.0136648	-0.0262784	0.0199716	-0.00946024	-0.0388921	0.0357387	-0.0315341	0.00735796
-1.3	0.0199716	0.0210228	0.00210228	-0.00420455	0.0105114	0.0430967	0.0819888	0.216534	0.449887	0.666421	0.773637	0.754717	0.571819	0.419404	0.215483	0.120881	0.0336364	0.023125	0.030483	0.0325853	0.0136648	0.0105114	0.0325853	0.0084091	0	-0.0315341	0.00735796	-0.00420455	-0.0599149
-1.2	0.023125	-0.0252273	-0.0126137	0.0147159	-0.00630683	0.0325853	0.053608	0.203921	0.473012	0.690598	0.848268	0.795711	0.652757	0.426762	0.262784	0.132443	0.0504546	0.030483	0.0136648	0.0084091	0.0126137	0.030483	0.023125	0.00525569	0.0084091	0.00210228	0.0178693	0.0084091	0.00315341
-1.1	0.0483523	-0.0126137	-0.0168182	-0.0325853	0.00210228	0.0557103	0.0977558	0.224944	0.482472	0.712671	0.874547	0.828297	0.70216	0.442529	0.265938	0.114574	0.084091	-0.0084091	0.0357387	0.0262784	0.0136648	0.0315341	0	0.00630683	-0.0504546	0.0136648	-0.0147159	-0.030483	0.00315341
-1	-0.00210228	0.00735796	-0.0199716	0.037841	-0.0115625	0.0283807	0.0756819	0.247017	0.425711	0.706365	0.888211	0.869291	0.707416	0.482472	0.311137	0.170284	0.0315341	0.0504546	-0.0126137	-0.0283807	0	0.00315341	-0.0430967	0.0199716	-0.0084091	0.0220739	-0.0357387	-0.0273296	0.0367898
-0.9	0.0620171	-0.0252273	-0.0168182	-0.0525569	-0.00210228	-0.0210228	0.0851422	0.242813	0.454092	0.733694	0.911337	0.908183	0.72949	0.548694	0.326904	0.161875	0.0546592	0.0641194	0.0136648	-0.00525569	-0.0084091	0.0494035	-0.0210228	0.0157671	0.0430967	0.0115625	0.0199716	0.0178693	0.0115625
-0.8	-0.0178693	-0.00315341	-0.00735796	-0.00315341	-0.0525569	0.0126137	0.0084091	0.211279	0.463552	0.755768	0.909234	0.922899	0.7852	0.579177	0.278552	0.137699	0.0630683	0.0441478	0.00630683	0.0283807	-0.00525569	0.00946024	-0.00946024	0.00420455	-0.0441478	-0.0515058	0.0126137	0.0210228	0.0210228
-0.7	0.0147159	-0.0336364	-0.00525569	0.00420455	-0.0409944	-0.00210228	0.0430967	0.176591	0.467756	0.743154	0.946024	0.947075	0.773637	0.565512	0.333211	0.187103	0.0567614	-0.00946024	0.00315341	0.0115625	-0.00630683	0.0210228	-0.0199716	-0.0525569	0.00420455	0.0189205	-0.0294319	0.0115625	-0.00735796
-0.6	-0.0136648	0.00210228	0.0084091	0.00630683	0.0220739	-0.0262784	0.0735796	0.196563	0.463552	0.75787	0.950229	0.938666	0.791507	0.567614	0.348978	0.12929	0.0946024	-0.0241762	0.0420455	-0.0315341	-0.0220739	0.0168182	0.00105114	-0.0105114	0.00315341	-0.00105114	0.0346875	0.00630683	-0.0084091
-0.5	-0.0157671	0.053608	-0.00525569	0.0252273	-0.037841	0.00105114	0.023125	0.17554	0.427813	0.713723	0.952331	0.944973	0.768382	0.58233	0.363694	0.183949	0.0861933	0.0515058	0.00735796	-0.0462501	0.00105114	0.00210228	-0.0336364	0.00946024	-0.00525569	0.0084091	0.0210228	-0.00420455	-0.0262784
-0.4	0.0199716	-0.0315341	-0.0126137	-0.0241762	-0.00525569	0.00525569	0.0336364	0.152415	0.471961	0.770484	0.931308	0.921848	0.790456	0.576024	0.327955	0.251222	0.060966	0.0273296	0.0346875	0.0136648	0.00630683	-0.00525569	0.0210228	0.0115625	0.00735796	-0.00315341	-0.0220739	0.0136648	0.0189205
-0.3	-0.0294319	-0.00735796	-0.0241762	0.0273296	-0.0178693	-0.060966	0.0388921	0.216534	0.473012	0.737899	0.93341	0.931308	0.754717	0.535029	0.291165	0.168182	0.105114	0.0641194	0.0357387	0.0168182	-0.0241762	0.0084091	-0.00525569	0.0105114	-0.023125	-0.00105114	0.0273296	-0.0273296	-0.00420455
-0.2	0.0346875	0.0525569	-0.0346875	-0.0252273	-0.00210228	-0.0115625	0.0735796	0.169233	0.439376	0.71162	0.876649	0.90503	0.743154	0.503495	0.309035	0.203921	0.112472	0.0620171	0.0084091	0.0157671	-0.0346875	0.0220739	0.0220739	0.0105114	0.00630683	-0.00735796	0.0210228	-0.0168182	-0.0168182
-0.1	0.0220739	-0.00315341	-0.0115625	-0.0189205	-0.0325853	-0.0441478	0.0126137	0.168182	0.442529	0.712671	0.874547	0.885058	0.717927	0.473012	0.32375	0.185	0.0756819	0.0494035	0.0168182	-0.00735796	-0.0210228	-0.0084091	-0.0241762	0.0084091	0.0346875	-0.0252273	0.0178693	-0.037841	-0.0199716
0	0.0126137	-0.0168182	0.0210228	0.0420455	-0.0084091	-0.0168182	0.00630683	0.168182	0.457245	0.70216	0.854575	0.825143	0.662217	0.524518	0.337415	0.121932	0.0830399	0.023125	0.00420455	-0.00630683	0.0105114	0.0420455	-0.00210228	0.0451989	0.00420455	-0.0115625	-0.0136648	0.0494035	0.0241762
0.1	0.00420455	-0.0420455	0.0262784	0.0241762	-0.0210228	-0.0557103	0.00105114	0.146108	0.429915	0.682188	0.784149	0.803069	0.644348	0.448836	0.269091	0.140852	0.0735796	0.0178693	-0.00946024	0.0367898	0.0115625	0.0294319	0.0126137	0.0126137	-0.0115625	-0.0294319	0.030483	-0.0273296	0.00315341
0.2	0.0115625	0.0273296	-0.00946024	0.0346875	-0.0462501	0.00735796	0.00525569	0.176591	0.393126	0.631734	0.774689	0.765228	0.63699	0.416251	0.263836	0.103012	0.0693751	0.0599149	0.0262784	-0.0283807	0.0241762	0.037841	-0.0494035	-0.0220739	-0.030483	-0.00105114	0.0262784	0.00525569	0.00946024
0.3	-0.0441478	-0.00735796	-0.030483	0.00946024	-0.0420455	-0.0220739	0.00946024	0.179745	0.429915	0.614916	0.735796	0.670626	0.557103	0.382614	0.256478	0.106165	0.0882956	0.0210228	0.0262784	-0.00105114	0.00525569	-0.00210228	-0.00210228	-0.0210228	-0.0178693	0.0199716	-0.0126137	0.0283807	-0.0189205
0.4	-0.0283807	0.0262784	-0.030483	-0.0105114	-0.0367898	-0.0105114	0.0105114	0.198665	0.391023	0.566563	0.644348	0.601251	0.516109	0.365796	0.223892	0.108267	0.0714774	0.00630683	0.0252273	-0.00105114	-0.0105114	0.0220739	0.0294319	-0.00105114	0.00420455	0.0189205	0.0241762	-0.0147159	0.0210228
0.5	0.00525569	0.0157671	-0.0189205	-0.00946024	-0.0325853	-0.0178693	0.0178693	0.213381	0.381563	0.578126	0.598097	0.587586	0.407841	0.309035	0.20287	0.125085	0.0903979	-0.00315341	-0.0168182	0.00946024	-0.0136648	0.0325853	-0.0262784	-0.0199716	-0.0241762	0.0357387	-0.00946024	0.0115625	0.0241762
0.6	0	-0.0367898	0.0473012	-0.0126137	-0.0346875	0.0283807	0.0283807	0.145057	0.371052	0.48983	0.551847	0.492984	0.393126	0.261733	0.111421	0.120881	0.0178693	0.0599149	-0.0473012	0.0115625	-0.00525569	0.0115625	-0.00946024	0.0367898	-0.0157671	0.0262784	-0.00105114	0.00105114	-0.00735796
0.7	-0.0168182	0.0325853	-0.0241762	-0.0241762	0.00105114	-0.023125	0.0599149	0.188154	0.36054	0.469859	0.519262	0.479319	0.389972	0.192358	0.142955	0.0241762	0.0178693	-0.0136648	-0.0252273	-0.0515058	-0.00315341	0	0.00946024	0.0430967	-0.00315341	0.00105114	-0.00420455	0.0420455	-0.0115625
0.8	0.0147159	0.0178693	0.0409944	0.0115625	-0.0483523	0.0262784	-0.00105114	0.217586	0.345824	0.466705	0.445682	0.405739	0.318495	0.186051	0.165029	0.068324	0.0515058	0.0220739	0	-0.0136648	0.0084091	0.0105114	-0.0084091	0.0441478	-0.00946024	-0.00210228	0.00946024	0.0105114	0.00315341
0.9	-0.00315341	-0.0105114	0.0346875	-0.0220739	-0.0399432	-0.060966	0.0515058	0.178693	0.342671	0.409944	0.426762	0.414148	0.251222	0.167131	0.060966	0.0336364	0.0241762	0.023125	-0.00315341	0.0241762	0.0494035	-0.00315341	-0.00525569	-0.00420455	0.0199716	0.0409944	-0.00105114	0.0157671	-0.030483
1	0.0126137	-0.0136648	-0.0504546	-0.0147159	-0.0262784	-0.0147159	0.00735796	0.222841	0.335313	0.383665	0.385768	0.340569	0.208125	0.117727	0.107216	0.068324	0.053608	0.0357387	-0.0136648	0.00105114	0.00525569	0.00735796	0.0126137	0.0136648	-0.0515058	0.0262784	0.0294319	0.0672728	-0.00105114
1.1	0.00525569	-0.00630683	0.00946024	-0.030483	-0.0147159	-0.0168182	0.030483	0.157671	0.299574	0.361591	0.32375	0.284858	0.192358	0.118779	0.091449	0.0399432	-0.00210228	0.0430967	0.0346875	-0.00210228	-0.0420455	-0.0315341	0.00630683	0.0105114	-0.0273296	-0.0462501	0.0199716	-0.00315341	0.0367898
1.2	0.0105114	0.00525569	0.0830399	-0.00946024	-0.0473012	0.0262784	0.0672728	0.147159	0.280654	0.281705	0.311137	0.20287	0.180796	0.0777842	0.0735796	0.0630683	-0.0157671	0.0241762	-0.00315341	-0.0199716	-0.0157671	-0.00525569	0.00946024	-0.0157671	0.00525569	-0.0462501	-0.0262784	0.0157671	-0.00525569
1.3	0.0084091	0.0252273	-0.0199716	-0.0262784	-0.0315341	0.0157671	0.0882956	0.13875	0.242813	0.265938	0.255426	0.196563	0.168182	0.053608	0.0283807	0.0168182	-0.00420455	-0.0262784	0.00210228	-0.00105114	-0.0147159	0.0357387	-0.0084091	-0.023125	0.0115625	0.0178693	0.0210228	-0.0252273	0.0515058
1.4	0.0199716	0.0105114	-0.0777842	-0.00735796	0.0367898	0.0525569	0.0903979	0.133495	0.228097	0.224944	0.222841	0.125085	0.100909	0.0336364	0.0388921	0.0283807	0.0157671	0.0210228	-0.030483	-0.00210228	0.0325853	0.00735796	0.0294319	0.0220739	-0.00210228	-0.0136648	-0.00105114	-0.00946024	0
1.5	-0.0294319	-0.0126137	-0.00420455	-0.0168182	0.0189205	0.0515058	0.0746308	0.155568	0.191307	0.186051	0.203921	0.172387	0.108267	0.0578126	0.0546592	0.00946024	-0.0178693	0.0367898	0.0178693	0.0451989	-0.060966	-0.0105114	0.00315341	0.00210228	-0.0189205	-0.0105114	-0.0178693	-0.00525569	-0.0210228
1.6	0.0357387	-0.0367898	-0.0283807	-0.0105114	0.0262784	0.0441478	0.133495	0.114574	0.185	0.167131	0.125085	0.105114	0.0693751	0.0546592	0.0420455	0.060966	-0.00525569	0.0105114	-0.0105114	0.0084091	-0.0241762	0.0105114	-0.0178693	-0.0220739	0.0189205	0.00735796	-0.0136648	0.0294319	-0.0273296
1.7	0.00946024	0.0399432	-0.0546592	0.00105114	0.0388921	0.0567614	0.113523	0.0977558	0.0925001	0.0925001	0.108267	0.0809376	0.0925001	0.0220739	0	0.00946024	-0.00315341	-0.0588637	-0.00630683	-0.0367898	-0.0494035	0.0115625	-0.00630683	0.00525569	-0.0294319	0.0105114	-0.0084091	-0.00630683	0.00420455
1.8	-0.0105114	-0.0199716	0.00105114	0.0084091	0.0357387	-0.0105114	0.113523	0.0967047	0.151364	0.0641194	0.0872444	0.053608	0.0252273	0.0504546	0.0525569	0.00525569	0.0441478	-0.00525569	0.00525569	0.0126137	0.00210228	0.0294319	-0.030483	0.00630683	-0.00420455	-0.00630683	0.023125	-0.0210228	0.00420455
1.9	0.0084091	0.00210228	0.0199716	0.0409944	-0.00210228	0.053608	0.0630683	0.0872444	0.0620171	0.0882956	0.139801	0.0882956	0.0693751	0.00315341	0.0252273	-0.0252273	0.0262784	0.0273296	0.0136648	0.0189205	-0.030483	-0.0273296	0.0168182	0.0136648	0.0199716	0.0189205	0.0178693	0.0147159	0.00420455
2	-0.0126137	-0.0126137	-0.0262784	-0.0294319	-0.0199716	0.00525569	0.100909	0.0693751	0.0777842	0.107216	0.0546592	0.023125	0.0252273	-0.023125	0.0273296	0.0346875	-0.0136648	-0.00210228	0.0178693	0.0252273	0.0147159	-0.0199716	-0.0157671	0.00420455	-0.0294319	-0.00315341	0.00630683	0.00105114	0.0252273
2.1	-0.0515058	-0.0262784	0.0157671	-0.0115625	0.00210228	0.0126137	0.0388921	0.0273296	0.0451989	0.0735796	0.0294319	0.0178693	0.0210228	-0.0084091	0.00630683	0.0126137	-0.023125	0.0168182	0.0084091	-0.0357387	0	-0.030483	-0.00105114	0.0084091	0.0483523	-0.00946024	0.023125	0.00525569	0.0294319
2.2	0.00946024	0.0147159	-0.023125	0.00525569	0.0252273	0.0399432	0.0588637	0.0735796	0.0872444	0.0409944	0.0273296	0.0662217	-0.00420455	0.00630683	-0.00315341	-0.00105114	-0.0126137	-0.00630683	-0.0241762	-0.00630683	0.0115625	0	-0.00525569	-0.0147159	-0.0409944	0.0147159	-0.0483523	0.0220739	0.0199716
2.3	-0.0409944	-0.00735796	0.0189205	0.0483523	-0.00946024	0.023125	0.0283807	0.0525569	0.068324	0.037841	0.030483	-0.0199716	0.0105114	-0.0409944	0.00630683	0.0220739	0.0210228	0.0252273	-0.0388921	-0.00210228	-0.0199716	-0.0473012	0.0136648	0.0199716	0.0168182	-0.00946024	0.0136648	0.0084091	0.0220739
2.4	0.0168182	-0.00735796	-0.0178693	0.0252273	0.0241762	0.0473012	0.00630683	0.0630683	0.0252273	-0.00630683	-0.0136648	0.00315341	-0.00315341	-0.0178693	-0.0357387	0.0157671	0	-0.0136648	0.0199716	0	-0.023125	-0.00315341	0.0357387	0	0.0168182	-0.0199716	0.0126137	0.0178693	-0.0178693
2.5	-0.00210228	-0.0210228	0.0367898	0.0409944	0.0515058	0.0388921	0.0199716	0.0451989	0.0178693	0.0430967	-0.0420455	0.0399432	-0.0105114	0.0283807	-0.00210228	-0.0325853	0.0084091	0.00946024	-0.0178693	0.0220739	-0.0084091	-0.0451989	-0.0336364	0.023125	0.0168182	0.0189205	-0.00630683	0.0168182	0.0084091
2.6	0.00630683	0.0168182	0.00105114	0.00735796	0.0294319	0.0283807	0.030483	0.0451989	-0.0084091	-0.0294319	-0.00630683	0.0241762	-0.0220739	-0.0084091	-0.030483	0.0325853	-0.0136648	0.0147159	-0.0220739	0.0126137	0.00105114	-0.0136648	0.0147159	0.0178693	0.0241762	-0.00525569	0.0210228	-0.00630683	-0.00105114
2.7	0.0147159	0.0115625	-0.00735796	0.00946024	-0.00946024	0	0.0451989	0.0084091	0.0178693	0.023125	-0.00315341	0.0662217	0.0126137	0.0105114	0.0262784	-0.00630683	-0.0241762	0.023125	0.0220739	0.0357387	-0.00630683	0.0420455	0.0262784	0	0.0168182	-0.0199716	0.00105114	0.0147159	0.0147159
2.8	-0.00735796	-0.0473012	0.0262784	0.00525569	0.0325853	0.0084091	0.00525569	-0.0367898	-0.00735796	-0.0199716	0.0105114	0.0084091	0.0273296	0.0178693	-0.0409944	-0.00946024	-0.030483	0.0441478	-0.0325853	-0.0241762	-0.0084091	0.0220739	0.0367898	0.00210228	0.00105114	0.00946024	-0.0241762	0.0399432	-0.00105114
2.9	0.0241762	-0.0115625	0.0178693	-0.00315341	0.0262784	0.0473012	0.00946024	0.0178693	-0.023125	0.0178693	0.0136648	-0.0409944	-0.0357387	-0.030483	-0.0115625	-0.00946024	-0.0115625	-0.00735796	-0.00735796	-0.0168182	0.0367898	-0.0430967	-0.00735796	0.00210228	-0.0441478	-0.0651705	0.0178693	0.0084091	-0.00420455
3	0.060966	0	0	0.0430967	0.00735796	-0.00210228	0.0262784	0.0168182	-0.00735796	-0.0388921	0.0126137	-0.00315341	-0.0199716	0.0115625	0.0220739	-0.0105114	0.00315341	-0.00420455	0.0157671	0.0367898	0.0441478	0.00420455	-0.00735796	0.0178693	0.00210228	-0.0388921	-0.0126137	0.023125	0.00420455
SIM.
Re(α) Im(α)	8.6	8.7	8.8	8.9	9	9.1	9.2	9.3	9.4	9.5	9.6	9.7	9.8	9.9	10	10.1	10.2	10.3	10.4	10.5	10.6	10.7	10.8	10.9	11	11.1	11.2	11.3	11.4
-3	0.039101	0.09347	0.160864	0.215237	0.233314	0.210277	0.160426	0.104993	0.059553	0.029516	0.012869	0.004964	0.001702	0.000521	0.000143	3.5e-05	8e-06	2e-06	0	0	0	0	0	0	0	0	0	0	0
-2.9	0.03418	0.091178	0.168361	0.237492	0.268762	0.251329	0.198128	0.133591	0.077901	0.039632	0.017717	0.007001	0.002458	0.00077	0.000216	5.5e-05	1.2e-05	3e-06	0	0	0	0	0	0	0	0	0	0	0
-2.8	0.028609	0.086788	0.172899	0.257665	0.304662	0.295671	0.240821	0.167249	0.100231	0.052321	0.023971	0.009699	0.003485	0.001117	0.00032	8.3e-05	1.9e-05	4e-06	1e-06	0	0	0	0	0	0	0	0	0	0
-2.7	0.022678	0.080492	0.174222	0.274968	0.339996	0.342512	0.288203	0.206102	0.126891	0.067933	0.031881	0.013202	0.004851	0.001589	0.000466	0.000123	2.9e-05	6e-06	1e-06	0	0	0	0	0	0	0	0	0	0
-2.6	0.016684	0.072583	0.172239	0.288718	0.373699	0.390874	0.339737	0.250098	0.158121	0.08678	0.041697	0.017662	0.006634	0.002221	0.000665	0.000179	4.3e-05	1e-05	2e-06	0	0	0	0	0	0	0	0	0	0
-2.5	0.010908	0.06343	0.167026	0.298382	0.404723	0.439633	0.394653	0.298965	0.194018	0.109104	0.053644	0.023231	0.008915	0.003048	0.000932	0.000256	6.3e-05	1.4e-05	3e-06	1e-06	0	0	0	0	0	0	0	0	0
-2.4	0.005589	0.053452	0.158816	0.303615	0.4321	0.487573	0.45197	0.352202	0.234505	0.135048	0.06791	0.03005	0.011775	0.004108	0.001282	0.000359	9.1e-05	2.1e-05	4e-06	1e-06	0	0	0	0	0	0	0	0	0
-2.3	0.000917	0.04308	0.14798	0.304274	0.454998	0.533455	0.510534	0.409079	0.279311	0.164635	0.084622	0.038237	0.01529	0.005441	0.001732	0.000495	0.000127	3e-05	6e-06	1e-06	0	0	0	0	0	0	0	0	0
-2.2	-0.002978	0.032729	0.134994	0.300424	0.472771	0.576081	0.569067	0.468652	0.327956	0.197739	0.103827	0.047879	0.019526	0.007083	0.002297	0.000669	0.000175	4.2e-05	9e-06	2e-06	0	0	0	0	0	0	0	0	0
-2.1	-0.00603	0.022773	0.1204	0.292323	0.48499	0.614358	0.62623	0.529799	0.379756	0.234075	0.125472	0.059012	0.024529	0.009065	0.002994	0.000888	0.000237	5.7e-05	1.3e-05	3e-06	0	0	0	0	0	0	0	0	0
-2	-0.008227	0.013522	0.10477	0.280397	0.491466	0.64736	0.680687	0.591261	0.433839	0.273189	0.149397	0.071616	0.03032	0.011408	0.003835	0.001157	0.000315	7.7e-05	1.7e-05	3e-06	1e-06	0	0	0	0	0	0	0	0
-1.9	-0.009612	0.005211	0.088667	0.265205	0.492239	0.674367	0.731176	0.651698	0.489166	0.314465	0.175321	0.085599	0.036887	0.014121	0.004828	0.001481	0.00041	0.000102	2.3e-05	5e-06	1e-06	0	0	0	0	0	0	0	0
-1.8	-0.010262	-0.002003	0.072611	0.247394	0.487574	0.6949	0.776562	0.709751	0.544577	0.357135	0.202841	0.100797	0.044181	0.017196	0.005976	0.001864	0.000524	0.000133	3.1e-05	6e-06	1e-06	0	0	0	0	0	0	0	0
-1.7	-0.010283	-0.00804	0.05706	0.227659	0.477922	0.708728	0.815895	0.764103	0.598836	0.40031	0.231445	0.116969	0.05211	0.020606	0.007275	0.002304	0.000657	0.00017	4e-05	8e-06	2e-06	0	0	0	0	0	0	0	0
-1.6	-0.009793	-0.01289	0.042386	0.206697	0.463887	0.715866	0.848443	0.81354	0.650684	0.443009	0.260519	0.1338	0.060541	0.024306	0.00871	0.0028	0.000811	0.000212	5e-05	1.1e-05	2e-06	0	0	0	0	0	0	0	0
-1.5	-0.008916	-0.016602	0.028873	0.185175	0.446182	0.716559	0.873713	0.856998	0.698898	0.484202	0.289376	0.150911	0.069298	0.028226	0.010259	0.003345	0.000982	0.000261	6.3e-05	1.4e-05	3e-06	1e-06	0	0	0	0	0	0	0
-1.4	-0.007769	-0.019268	0.016712	0.163701	0.425579	0.711244	0.891461	0.893606	0.742336	0.522853	0.317279	0.167872	0.07817	0.032277	0.011891	0.003929	0.00117	0.000315	7.7e-05	1.7e-05	3e-06	1e-06	0	0	0	0	0	0	0
-1.3	-0.006459	-0.021014	0.006009	0.142801	0.40287	0.700517	0.901682	0.922712	0.779993	0.557967	0.343475	0.184219	0.086916	0.036353	0.013565	0.00454	0.001369	0.000373	9.2e-05	2.1e-05	4e-06	1e-06	0	0	0	0	0	0	0
-1.2	-0.005077	-0.021979	-0.003207	0.122905	0.378825	0.685087	0.904585	0.943896	0.811031	0.588636	0.367233	0.199477	0.095278	0.040334	0.015232	0.005159	0.001575	0.000435	0.000109	2.5e-05	5e-06	1e-06	0	0	0	0	0	0	0
-1.1	-0.003697	-0.022314	-0.010969	0.10435	0.354165	0.665727	0.900567	0.956974	0.834812	0.614072	0.387872	0.213181	0.102994	0.044094	0.016839	0.005768	0.001781	0.000497	0.000126	2.9e-05	6e-06	1e-06	0	0	0	0	0	0	0
-1	-0.002376	-0.022164	-0.017356	0.087376	0.329534	0.643238	0.890172	0.961978	0.850912	0.633641	0.404797	0.224902	0.109807	0.047503	0.018331	0.006346	0.00198	0.000559	0.000143	3.4e-05	7e-06	1e-06	0	0	0	0	0	0	0
-0.9	-0.001155	-0.021665	-0.022482	0.072135	0.305483	0.618403	0.874049	0.959143	0.859127	0.646889	0.417525	0.234265	0.115485	0.05044	0.019653	0.00687	0.002165	0.000617	0.00016	3.8e-05	8e-06	2e-06	0	0	0	0	0	0	0
-0.8	-6.1e-05	-0.020939	-0.026483	0.058705	0.282466	0.591964	0.852917	0.948872	0.859466	0.65355	0.425707	0.240973	0.119829	0.052795	0.020752	0.007319	0.002328	0.00067	0.000175	4.2e-05	9e-06	2e-06	0	0	0	0	0	0	0
-0.7	0.00089	-0.02009	-0.029498	0.047099	0.260835	0.564587	0.82752	0.931706	0.852135	0.653554	0.429139	0.244815	0.122686	0.054479	0.021586	0.007676	0.002462	0.000715	0.000189	4.5e-05	1e-05	2e-06	0	0	0	0	0	0	0
-0.6	0.00169	-0.019207	-0.03167	0.037282	0.240844	0.536855	0.798596	0.908288	0.837519	0.647017	0.427769	0.245684	0.12396	0.055428	0.022119	0.007924	0.002561	0.00075	0.0002	4.9e-05	1.1e-05	2e-06	0	0	0	0	0	0	0
-0.5	0.002337	-0.01836	-0.033129	0.02918	0.222657	0.50925	0.76685	0.879332	0.816152	0.634233	0.421697	0.243573	0.123612	0.055606	0.022331	0.008053	0.002621	0.000773	0.000207	5.1e-05	1.1e-05	2e-06	0	0	0	0	0	0	0
-0.4	0.002831	-0.017599	-0.033992	0.022698	0.206355	0.482154	0.732933	0.845588	0.788689	0.61565	0.411164	0.23858	0.121663	0.055011	0.022213	0.008057	0.002639	0.000783	0.000212	5.2e-05	1.2e-05	2e-06	0	0	0	0	0	0	0
-0.3	0.003176	-0.016965	-0.034357	0.017723	0.191951	0.455847	0.697428	0.807818	0.755876	0.591848	0.396537	0.230895	0.118196	0.053669	0.021771	0.007937	0.002613	0.00078	0.000212	5.3e-05	1.2e-05	3e-06	0	0	0	0	0	0	0
-0.2	0.003374	-0.016478	-0.034304	0.014135	0.179396	0.430516	0.660843	0.766774	0.718521	0.563511	0.378291	0.220794	0.113345	0.051636	0.021025	0.007697	0.002546	0.000764	0.000209	5.2e-05	1.2e-05	3e-06	0	0	0	0	0	0	0
-0.1	0.003426	-0.016151	-0.033891	0.011814	0.168592	0.406262	0.623606	0.723181	0.677465	0.531396	0.356981	0.208618	0.107289	0.048993	0.020007	0.00735	0.002441	0.000736	0.000202	5.1e-05	1.2e-05	2e-06	0	0	0	0	0	0	0
0	0.003333	-0.015981	-0.033157	0.010638	0.159401	0.383111	0.586073	0.677726	0.633561	0.496307	0.33322	0.19476	0.100244	0.045842	0.018759	0.006909	0.002302	0.000697	0.000192	4.8e-05	1.1e-05	2e-06	0	0	0	0	0	0	0
0.1	0.003093	-0.015957	-0.032124	0.010488	0.151652	0.361029	0.548534	0.631052	0.587651	0.459065	0.307652	0.179642	0.092444	0.042298	0.017329	0.006394	0.002135	0.000648	0.000179	4.5e-05	1.1e-05	2e-06	0	0	0	0	0	0	0
0.2	0.002705	-0.016053	-0.030798	0.011249	0.145152	0.339931	0.511222	0.583752	0.540547	0.420481	0.280928	0.163696	0.084139	0.038483	0.015772	0.005826	0.001949	0.000593	0.000165	4.2e-05	1e-05	2e-06	0	0	0	0	0	0	0
0.3	0.00217	-0.016238	-0.029175	0.012801	0.139688	0.319701	0.474322	0.536373	0.493017	0.381335	0.253676	0.147348	0.075571	0.03452	0.014141	0.005225	0.001749	0.000533	0.000148	3.8e-05	9e-06	2e-06	0	0	0	0	0	0	0
0.4	0.00149	-0.016468	-0.027244	0.015027	0.135037	0.300201	0.437991	0.489413	0.445778	0.342358	0.226488	0.130998	0.066974	0.030526	0.012488	0.004612	0.001544	0.000471	0.000131	3.4e-05	8e-06	2e-06	0	0	0	0	0	0	0
0.5	0.000672	-0.016691	-0.02499	0.017799	0.130968	0.281287	0.402362	0.443325	0.399477	0.304208	0.199899	0.115006	0.058557	0.026608	0.010862	0.004006	0.001341	0.000409	0.000114	2.9e-05	7e-06	1e-06	0	0	0	0	0	0	0
0.6	-0.00027	-0.016846	-0.022402	0.020987	0.127254	0.262821	0.367559	0.398522	0.354694	0.267464	0.174371	0.099685	0.0505	0.022857	0.009304	0.003424	0.001145	0.000349	9.7e-05	2.5e-05	6e-06	1e-06	0	0	0	0	0	0	0
0.7	-0.001313	-0.016871	-0.019478	0.024446	0.123672	0.244681	0.333704	0.355372	0.311927	0.232615	0.150289	0.085287	0.042949	0.019347	0.007846	0.00288	0.000961	0.000293	8.2e-05	2.1e-05	5e-06	1e-06	0	0	0	0	0	0	0
0.8	-0.002421	-0.0167	-0.016231	0.028027	0.120016	0.226774	0.300926	0.314205	0.271594	0.200051	0.127948	0.072006	0.036013	0.016132	0.006513	0.002382	0.000793	0.000241	6.7e-05	1.7e-05	4e-06	1e-06	0	0	0	0	0	0	0
0.9	-0.00355	-0.016271	-0.012691	0.03157	0.116102	0.209039	0.269362	0.275306	0.23403	0.170065	0.107563	0.059974	0.029765	0.013248	0.005321	0.001938	0.000643	0.000195	5.4e-05	1.4e-05	3e-06	1e-06	0	0	0	0	0	0	0
1	-0.004643	-0.01553	-0.008912	0.034912	0.111776	0.19146	0.239155	0.238917	0.199481	0.142852	0.089259	0.049264	0.024241	0.010713	0.004277	0.00155	0.000512	0.000155	4.3e-05	1.1e-05	3e-06	1e-06	0	0	0	0	0	0	0
1.1	-0.005634	-0.014439	-0.004971	0.037891	0.106921	0.17406	0.210458	0.205233	0.16811	0.118513	0.073087	0.039895	0.019448	0.008527	0.003381	0.001219	0.000401	0.000121	3.3e-05	9e-06	2e-06	0	0	0	0	0	0	0	0
1.2	-0.006455	-0.01298	-0.000968	0.040357	0.101466	0.156906	0.183423	0.174398	0.139995	0.097062	0.059026	0.031839	0.015365	0.006678	0.002629	0.000942	0.000308	9.2e-05	2.5e-05	6e-06	2e-06	0	0	0	0	0	0	0	0
1.3	-0.007037	-0.011163	0.002977	0.042176	0.095388	0.1401	0.158194	0.1465	0.115137	0.078437	0.046998	0.025032	0.011949	0.005146	0.00201	0.000715	0.000233	6.9e-05	1.9e-05	5e-06	1e-06	0	0	0	0	0	0	0	0
1.4	-0.007322	-0.009024	0.006731	0.043242	0.088711	0.123779	0.1349	0.121574	0.093464	0.062512	0.036876	0.01938	0.009145	0.003899	0.001509	0.000533	0.000172	5.1e-05	1.4e-05	4e-06	1e-06	0	0	0	0	0	0	0	0
1.5	-0.007265	-0.006633	0.010155	0.043487	0.081512	0.108096	0.113647	0.099596	0.07484	0.049107	0.028498	0.014768	0.006884	0.002904	0.001114	0.00039	0.000125	3.7e-05	1e-05	3e-06	1e-06	0	0	0	0	0	0	0	0
1.6	-0.006849	-0.004085	0.013119	0.042883	0.073909	0.093214	0.094504	0.080487	0.059076	0.038002	0.021682	0.011071	0.005095	0.002125	0.000807	0.00028	8.9e-05	2.6e-05	7e-06	2e-06	0	0	0	0	0	0	0	0	0
1.7	-0.006083	-0.001495	0.01551	0.041453	0.066055	0.079291	0.077505	0.064117	0.045941	0.028955	0.016232	0.008162	0.003706	0.001528	0.000574	0.000198	6.2e-05	1.8e-05	5e-06	1e-06	0	0	0	0	0	0	0	0	0
1.8	-0.005007	0.001008	0.017247	0.039263	0.058126	0.066467	0.062634	0.050311	0.035173	0.021707	0.01195	0.005915	0.002648	0.001079	0.000401	0.000137	4.3e-05	1.2e-05	3e-06	1e-06	0	0	0	0	0	0	0	0	0
1.9	-0.003693	0.003296	0.018283	0.036422	0.05031	0.054855	0.049835	0.038856	0.026494	0.016004	0.008647	0.00421	0.001858	0.000747	0.000275	9.3e-05	2.9e-05	8e-06	2e-06	1e-06	0	0	0	0	0	0	0	0	0
2	-0.002234	0.005257	0.018617	0.033075	0.042789	0.044529	0.039006	0.029515	0.01962	0.011596	0.006147	0.002943	0.00128	0.000508	0.000185	6.2e-05	1.9e-05	5e-06	1e-06	0	0	0	0	0	0	0	0	0	0
2.1	-0.000738	0.0068	0.018291	0.029386	0.035726	0.035521	0.030008	0.022034	0.014276	0.008252	0.00429	0.002019	0.000865	0.000338	0.000121	4e-05	1.2e-05	3e-06	1e-06	0	0	0	0	0	0	0	0	0	0
2.2	0.000685	0.00787	0.017386	0.025531	0.029257	0.02782	0.022672	0.016153	0.010199	0.005764	0.002938	0.001358	0.000573	0.000221	7.8e-05	2.6e-05	8e-06	2e-06	1e-06	0	0	0	0	0	0	0	0	0	0
2.3	0.001935	0.008451	0.016017	0.021679	0.023479	0.021374	0.016809	0.011621	0.007149	0.003949	0.001973	0.000896	0.000372	0.000141	4.9e-05	1.6e-05	5e-06	1e-06	0	0	0	0	0	0	0	0	0	0	0
2.4	0.002934	0.008566	0.014315	0.017979	0.018449	0.016095	0.012219	0.008198	0.004914	0.002653	0.001298	0.000579	0.000236	8.9e-05	3.1e-05	1e-05	3e-06	1e-06	0	0	0	0	0	0	0	0	0	0	0
2.5	0.003637	0.008274	0.01242	0.014556	0.014183	0.011869	0.008703	0.005667	0.003309	0.001746	0.000837	0.000366	0.000147	5.4e-05	1.8e-05	6e-06	2e-06	0	0	0	0	0	0	0	0	0	0	0	0
2.6	0.004027	0.007656	0.010463	0.011496	0.010659	0.008565	0.006068	0.003835	0.002182	0.001125	0.000528	0.000227	9e-05	3.3e-05	1.1e-05	3e-06	1e-06	0	0	0	0	0	0	0	0	0	0	0	0
2.7	0.004124	0.006811	0.00856	0.008853	0.007825	0.006043	0.004139	0.00254	0.001408	0.000709	0.000326	0.000137	5.3e-05	1.9e-05	6e-06	2e-06	1e-06	0	0	0	0	0	0	0	0	0	0	0	0
2.8	0.00397	0.005838	0.006801	0.006643	0.005607	0.004166	0.002759	0.001645	0.000888	0.000437	0.000197	8.1e-05	3.1e-05	1.1e-05	4e-06	1e-06	0	0	0	0	0	0	0	0	0	0	0	0	0
2.9	0.003626	0.004828	0.005246	0.004854	0.003919	0.002804	0.001797	0.001041	0.000548	0.000263	0.000116	4.7e-05	1.8e-05	6e-06	2e-06	1e-06	0	0	0	0	0	0	0	0	0	0	0	0	0
3	0.00316	0.003855	0.003927	0.003452	0.00267	0.001841	0.001142	0.000643	0.00033	0.000155	6.7e-05	2.7e-05	1e-05	3e-06	1e-06	0	0	0	0	0	0	0	0	0	0	0	0	0	0

## Sheet: Data_Fig2b_5
Fig. 2b Wigner functions during the first cycle at t=1300ns
EXP.
Re(α) Im(α)	4.5	4.6	4.7	4.8	4.9	5	5.1	5.2	5.3	5.4	5.5	5.6	5.7	5.8	5.9	6	6.1	6.2	6.3	6.4	6.5	6.6	6.7	6.8	6.9	7	7.1	7.2	7.3	7.4	7.5	7.6	7.7	7.8	7.9	8	8.1	8.2	8.3	8.4	8.5	8.6	8.7
5.8	0.0283807	0.0462501	0.0084091	-0.00105114	0.0430967	0.0325853	-0.0105114	-0.00630683	0.060966	0.0220739	-0.00420455	-0.00630683	0.0630683	-0.00315341	0.0388921	0.023125	0.0241762	-0.0168182	-0.0084091	-0.0178693	0.00630683	0.0136648	0.0220739	-0.030483	0.0136648	0.0672728	-0.00630683	0.00735796	-0.0441478	0.00315341	0.0199716	0.00210228	0.0252273	0.0126137	0.0325853	-0.00210228	-0.00420455	0.023125	0.0147159	0.0273296	-0.0157671	0.0420455	-0.00420455
5.9	-0.0399432	0.0126137	-0.0420455	0.0336364	0.0462501	-0.0241762	-0.00525569	-0.00210228	-0.0147159	0.0115625	-0.0189205	-0.00525569	-0.00735796	-0.00630683	0.0420455	0.00420455	0.0178693	-0.0283807	0.0336364	-0.0420455	0.0283807	-0.0105114	-0.0220739	-0.0336364	-0.0241762	0.0126137	0.00105114	-0.00315341	-0.0168182	0.0220739	-0.0199716	0.0157671	0.0210228	-0.00210228	0.00105114	-0.0126137	0.060966	0.0220739	0.0451989	-0.0283807	0.0084091	0.00105114	-0.0273296
6	0.0157671	0.00525569	0.0157671	0.0168182	0.00315341	0.0252273	-0.0241762	0.0136648	-0.00735796	0.0220739	-0.023125	0.00420455	-0.0178693	-0.00946024	0.00210228	-0.0357387	0.053608	-0.0199716	0.0126137	0.0746308	0.00735796	0.0105114	-0.0262784	-0.0199716	0.0105114	-0.0252273	0.0115625	-0.00315341	-0.0367898	0.0210228	0.0262784	0.00735796	0.0126137	-0.00105114	0.0451989	0.0315341	0.023125	-0.00946024	-0.00210228	0.0157671	0.0473012	0.0430967	-0.00525569
6.1	-0.00105114	0.0315341	-0.0210228	-0.0546592	-0.00946024	-0.0273296	-0.00525569	-0.0241762	0.0168182	-0.0189205	-0.0178693	0.00946024	0.0210228	-0.0357387	-0.0252273	-0.0557103	-0.0252273	0.0220739	0.0157671	-0.00735796	-0.0294319	-0.0157671	0.00420455	-0.00420455	0.0126137	-0.00525569	-0.0525569	-0.00630683	0.0126137	0.0420455	0.0126137	0.00946024	0.0788353	0.00735796	0.0599149	0.0798865	0.0252273	0.0357387	0.0630683	0.0220739	0.0451989	0.0557103	-0.00420455
6.2	0.0588637	-0.00525569	0.00420455	-0.037841	0.0357387	-0.00420455	0.00210228	0.0315341	0.00946024	-0.0252273	0.0283807	-0.00946024	0.0147159	-0.0147159	0.00630683	0.0168182	0.030483	0.0210228	0.00420455	-0.00105114	0.0220739	-0.030483	-0.0136648	0.0084091	0.0557103	0.030483	0.00105114	-0.00105114	0.023125	-0.0315341	0.0620171	0.023125	0.0430967	0.0861933	0.0956535	0.0777842	0.0525569	0.0147159	0.0946024	0.0126137	-0.0084091	0.0283807	0.0115625
6.3	-0.00630683	-0.0115625	0.00315341	0.0294319	-0.0346875	0.0336364	-0.00315341	-0.0357387	-0.0241762	0.0084091	0.0252273	-0.0567614	-0.0367898	0.0178693	-0.0388921	0.00525569	-0.0136648	0.023125	0	-0.00525569	-0.0199716	-0.00525569	-0.00315341	0.030483	0.0084091	0.023125	0.0336364	0.0325853	0.0283807	0.0819888	0.0483523	0.068324	0.091449	0.121932	0.0956535	0.0462501	0.0956535	0.0967047	0.107216	0.0956535	0.037841	0.00946024	0.0115625
6.4	0.0178693	0.0105114	-0.0273296	0.0283807	0.0126137	0.0399432	-0.0220739	0.037841	-0.0178693	0.0494035	0.0315341	-0.0283807	-0.030483	-0.0210228	0.0178693	0.0220739	0.0451989	0.0136648	0.0115625	0.0662217	0.0294319	0.00105114	0.0388921	0.030483	0.0399432	0.0641194	0.0735796	0.0767331	0.0641194	0.0851422	0.118779	0.15662	0.196563	0.122983	0.183949	0.0925001	0.126137	0.136648	0.0851422	0.0599149	0.0620171	0.0157671	0.0525569
6.5	-0.0483523	-0.00210228	0.0126137	0.00105114	-0.0126137	0.0105114	-0.00420455	-0.0136648	0.00946024	0.0399432	-0.00525569	-0.00210228	0.00210228	-0.0336364	-0.0273296	0.030483	0.0283807	-0.0483523	-0.00525569	-0.00210228	-0.0283807	-0.0189205	0.0462501	0.0746308	0.0451989	0.0798865	0.145057	0.128239	0.182898	0.188154	0.194461	0.217586	0.180796	0.16608	0.207074	0.176591	0.126137	0.098807	0.104063	0.0672728	0.0336364	0.0189205	-0.0220739
6.6	0.0199716	0.00525569	-0.0189205	0.0273296	0.00210228	-0.023125	-0.00210228	-0.0241762	-0.00735796	-0.0336364	0.0115625	0.0157671	-0.00630683	-0.0430967	-0.0189205	0.0294319	0.00420455	0.0136648	-0.0252273	0.00315341	0.0157671	0.0105114	0.0756819	0.0830399	0.118779	0.169233	0.153466	0.206023	0.269091	0.309035	0.2775	0.284858	0.281705	0.261733	0.241762	0.180796	0.165029	0.108267	0.117727	0.0178693	0.0115625	-0.00630683	0.0241762
6.7	0.0283807	-0.00735796	-0.00420455	-0.0441478	-0.00735796	-0.0115625	0.0283807	0.053608	0.00420455	0.00630683	-0.0199716	-0.0115625	-0.00420455	-0.00735796	0.023125	-0.0115625	0.0199716	0.00630683	0.00210228	0.053608	0.0462501	0.0851422	0.133495	0.150313	0.193409	0.264887	0.274347	0.320597	0.380512	0.382614	0.357387	0.343722	0.326904	0.309035	0.264887	0.135597	0.108267	0.0704262	0.107216	0.0136648	-0.00735796	0.00735796	0.0199716
6.8	-0.0126137	0.0147159	-0.0241762	-0.0147159	-0.0441478	0.00525569	-0.053608	-0.0315341	0.0325853	0.0126137	-0.00525569	0.00630683	-0.0294319	0.0315341	0.0199716	0.037841	0.00946024	0.0199716	0.0735796	0.104063	0.127188	0.179745	0.190256	0.272245	0.31429	0.445682	0.498239	0.450938	0.478268	0.45304	0.416251	0.401535	0.343722	0.286961	0.174489	0.131392	0.152415	0.0504546	0.023125	0.0315341	-0.00105114	0.0168182	0.00420455
6.9	-0.0441478	0.0241762	0.0620171	-0.0084091	0.0262784	0.0157671	-0.0462501	0.053608	0.0283807	-0.00105114	0.030483	0.0157671	-0.0115625	-0.0084091	0.00946024	0.0336364	0.0462501	0.0788353	0.0851422	0.153466	0.210228	0.329006	0.368949	0.442529	0.529773	0.537131	0.615967	0.595995	0.601251	0.555001	0.504546	0.405739	0.340569	0.225995	0.172387	0.104063	0.0746308	0.0767331	0.0136648	0.0189205	0.00315341	-0.0399432	0.00735796
7	0.0252273	-0.0199716	-0.00946024	0.0157671	-0.0262784	0.0084091	-0.0199716	0.0189205	0.00630683	0.0283807	-0.00630683	-0.00420455	0.0136648	0.0136648	0.0672728	0.037841	0.0662217	0.172387	0.183949	0.245966	0.347927	0.423609	0.562359	0.622274	0.713723	0.735796	0.721081	0.700058	0.64645	0.560256	0.465654	0.364745	0.311137	0.187103	0.128239	0.109318	0.091449	-0.023125	0.00630683	0.0515058	0.0630683	-0.0105114	0.0199716
7.1	0.0241762	-0.037841	-0.0252273	0.00735796	-0.0115625	-0.00946024	0.0504546	-0.037841	0.0357387	-0.0147159	0.00735796	0.0115625	0.0168182	0.0599149	0.060966	0.149262	0.165029	0.197614	0.313239	0.403637	0.514006	0.618069	0.708467	0.790456	0.81253	0.823041	0.766279	0.686393	0.624376	0.527671	0.384716	0.294319	0.243864	0.190256	0.106165	0.0409944	0.00525569	0.0210228	-0.0420455	-0.0115625	0.023125	-0.0115625	0.0084091
7.2	0.0168182	0.00105114	-0.0210228	-0.0441478	-0.0210228	0.0483523	0.0168182	0.0084091	0.0157671	0.0147159	0.0283807	0.0126137	0.0830399	0.110369	0.11983	0.178693	0.236506	0.338466	0.538183	0.608609	0.697956	0.795711	0.888211	0.910285	0.903979	0.852473	0.749461	0.691649	0.569717	0.426762	0.31429	0.240711	0.132443	0.0998581	0.0494035	0.0494035	0.0210228	-0.00420455	-0.0262784	-0.0210228	0.0199716	-0.00630683	0.0199716
7.3	0.00525569	0.0115625	-0.00210228	0.00210228	-0.00315341	0.00105114	0.0262784	-0.0084091	0.0346875	0.00525569	0.0357387	0.0872444	0.131392	0.141904	0.200767	0.29537	0.407841	0.527671	0.656961	0.74841	0.867189	0.919746	0.971251	0.969149	0.896621	0.805172	0.684291	0.6002	0.445682	0.373154	0.240711	0.192358	0.0998581	0.0704262	0.0409944	0.0809376	-0.0241762	0.0136648	0.0126137	-0.0084091	0.00946024	-0.0241762	-0.00315341
7.4	0.0714774	-0.0252273	-0.0325853	0.00210228	0.00315341	-0.0283807	0.0199716	0.0262784	0.00525569	0.0367898	0.0578126	0.111421	0.196563	0.229148	0.326904	0.44358	0.579177	0.693751	0.770484	0.888211	0.949177	0.973354	0.964945	0.91449	0.826194	0.70216	0.58233	0.454092	0.339518	0.23125	0.163978	0.0956535	0.0494035	-0.0136648	0.0346875	0.0220739	0.0262784	0.0178693	0.0325853	-0.00105114	0.0273296	-0.0210228	0.00946024
7.5	-0.0273296	-0.0388921	-0.023125	0.00946024	-0.0136648	0.023125	-0.0105114	0.0210228	-0.0178693	0.0893467	0.128239	0.227046	0.225995	0.350029	0.478268	0.540285	0.699007	0.786251	0.889263	0.928155	0.944973	0.942871	0.91449	0.793609	0.701109	0.531876	0.441478	0.367898	0.245966	0.168182	0.122983	0.10196	0.0157671	0.0367898	-0.0168182	-0.00420455	0.0336364	-0.00315341	-0.0126137	0.0178693	0.0409944	0.0189205	0.0210228
7.6	0.00946024	0.00420455	-0.0105114	-0.0557103	0.0189205	-0.0252273	0.0798865	0.037841	0.105114	0.109318	0.195512	0.284858	0.376307	0.477217	0.561308	0.680086	0.764177	0.835655	0.885058	0.897672	0.894518	0.844064	0.776791	0.627529	0.561308	0.418353	0.347927	0.227046	0.161875	0.106165	0.0557103	0.00315341	0.00315341	0.00525569	0.0294319	0	-0.0178693	-0.0252273	-0.037841	-0.0388921	0.0105114	0.00946024	0.00735796
7.7	0.0262784	0.030483	0.0388921	0.0199716	0.0430967	0.0630683	0.0798865	0.0725285	0.105114	0.151364	0.241762	0.316392	0.399432	0.473012	0.631734	0.730541	0.771535	0.808325	0.82199	0.776791	0.743154	0.618069	0.557103	0.448836	0.316392	0.276449	0.180796	0.125085	0.127188	0.0588637	0.0336364	-0.00735796	-0.0189205	0.0315341	0	0.0273296	0.0199716	0	0.0451989	0.00420455	0.00735796	-0.0126137	0.0115625
7.8	-0.00210228	0.0262784	0.0367898	0.0294319	0.0967047	0.0756819	0.0819888	0.0746308	0.185	0.204972	0.265938	0.354233	0.450938	0.561308	0.605455	0.68324	0.676933	0.706365	0.659063	0.633836	0.560256	0.464603	0.426762	0.296421	0.207074	0.168182	0.149262	0.109318	0.0546592	0.0578126	0.00420455	-0.0084091	-0.0126137	0.0178693	-0.00210228	0.00420455	-0.0147159	0.00946024	-0.00525569	0.00420455	0.0252273	0.023125	-0.00946024
7.9	0.0399432	-0.0210228	0.0346875	0.0252273	0.0777842	0.0473012	0.111421	0.145057	0.185	0.293267	0.344773	0.405739	0.478268	0.56341	0.55395	0.585484	0.57287	0.538183	0.520313	0.458296	0.384716	0.303779	0.265938	0.195512	0.132443	0.0630683	0.0935513	0.0357387	0.0451989	0.0126137	-0.0115625	0.0346875	-0.0210228	-0.0630683	-0.0126137	0.0168182	0.0168182	-0.0283807	-0.00630683	0.00735796	-0.00210228	-0.0105114	0.0210228
8	0.0367898	0.0147159	0.0367898	0.0157671	0.0620171	0.091449	0.13875	0.157671	0.238608	0.294319	0.294319	0.40679	0.462501	0.467756	0.447785	0.445682	0.475114	0.429915	0.361591	0.30483	0.284858	0.230199	0.195512	0.120881	0.0935513	0.0388921	-0.00630683	-0.0084091	0.0199716	0.0136648	0.0515058	0.0273296	0.0325853	-0.00105114	0.0336364	-0.0105114	-0.00210228	-0.023125	-0.037841	-0.0126137	-0.0157671	0.0273296	-0.00946024
8.1	0.0336364	0.0367898	0.0357387	0.0399432	0.103012	0.0998581	0.140852	0.16608	0.222841	0.250171	0.254375	0.293267	0.342671	0.419404	0.37841	0.368949	0.334262	0.330057	0.229148	0.204972	0.172387	0.133495	0.135597	0.0767331	0.0241762	0.060966	0.0346875	0.00420455	-0.0220739	0.00630683	-0.0346875	0.030483	0.0283807	0.00315341	-0.0136648	-0.0210228	0.0210228	0.0367898	-0.00946024	0.0157671	0.0241762	-0.00315341	0.0451989
8.2	0.0430967	0.0483523	0.0525569	0.0546592	0.060966	0.0956535	0.104063	0.116676	0.17554	0.20287	0.291165	0.296421	0.289063	0.271194	0.263836	0.257529	0.172387	0.179745	0.163978	0.12929	0.106165	0.037841	0.0315341	0.0189205	0.0241762	0.0115625	0.0105114	0.0126137	0.037841	0.0262784	-0.0294319	0.00525569	-0.0178693	-0.0115625	0.00420455	-0.0483523	0.0283807	-0.0504546	0.00420455	0.0283807	-0.0210228	0.0136648	-0.0451989
8.3	0.0451989	0.0210228	0.0220739	0.0882956	0.107216	0.0641194	0.132443	0.128239	0.137699	0.15662	0.244915	0.178693	0.193409	0.17554	0.162926	0.181847	0.145057	0.0882956	0.107216	0.0546592	0.00630683	0.0157671	0.023125	-0.0430967	-0.0241762	0.0147159	0.0388921	-0.0220739	-0.0220739	-0.00105114	0.00525569	-0.00315341	0.0147159	-0.0136648	-0.0441478	-0.0252273	0.0136648	0.0147159	-0.0105114	0.0115625	-0.0283807	0.0084091	-0.0126137
8.4	0.0441478	0.0346875	0.0409944	0.0399432	0.0388921	0.0451989	0.112472	0.124034	0.0935513	0.118779	0.0830399	0.0767331	0.126137	0.118779	0.132443	0.0893467	0.0872444	0.0588637	0.0430967	0.0462501	0.0210228	-0.0262784	0.0494035	-0.00525569	-0.00210228	-0.0220739	-0.0147159	0.0168182	0.0136648	0.0168182	0.0557103	0.0147159	0.0262784	-0.0136648	0.00315341	0.0115625	-0.00630683	0.0199716	-0.00946024	-0.023125	-0.0199716	0.0315341	0.00946024
8.5	0.00630683	0.0283807	0.0262784	0.0651705	0.0693751	0.0388921	0.0998581	0.115625	0.0252273	0.0462501	0.0430967	0.112472	0.0420455	0.0325853	0.0273296	0.0504546	0.0462501	0.0399432	0.00630683	-0.0157671	0.00525569	0.0599149	0.0462501	-0.00946024	0.0273296	-0.0105114	-0.0157671	-0.00525569	0.00630683	-0.0105114	0.0199716	0.0126137	0.00735796	0.00210228	0.00525569	-0.0157671	0.023125	-0.0241762	0.0168182	-0.0462501	0.00105114	0.0147159	0.0399432
8.6	0.0115625	-0.0189205	0.0409944	0.0262784	0.0462501	0.037841	0.0399432	0.0294319	0.0494035	0.0262784	0.0473012	0.0946024	0.0252273	0.0420455	0.0504546	-0.0084091	0.0199716	-0.0241762	-0.0105114	-0.00210228	0.0210228	0.00420455	-0.0126137	0.0189205	-0.0494035	0.0525569	0.0388921	0.00630683	0.00946024	0.00630683	-0.0084091	0.0210228	0.0283807	-0.00946024	0.0210228	0.00630683	-0.0357387	-0.0168182	-0.0115625	0.0252273	0.00315341	-0.0136648	0.0588637
8.7	0.0178693	0.0273296	0.0641194	-0.0178693	0.0294319	0.0599149	0.030483	0.0409944	0.0483523	0.0599149	0.0220739	0.0168182	0.0641194	0.0430967	0.00105114	0.0199716	-0.0115625	-0.0252273	-0.00630683	0.0136648	0.0168182	0.00420455	-0.0115625	-0.00420455	0.0126137	0.0126137	-0.0157671	0.053608	0.0283807	0.00420455	0.0220739	0.0189205	-0.0388921	-0.00420455	-0.0199716	0.0273296	0.00210228	0.0515058	-0.00735796	-0.00735796	-0.00420455	0.00315341	0.0325853
8.8	-0.053608	0.0315341	0.0441478	0.0399432	0.0399432	-0.0084091	0.0241762	0.0294319	0.0283807	0.0115625	0.0168182	0.0504546	0.0136648	0.030483	-0.0199716	-0.0336364	-0.0157671	0.0357387	0.0241762	0.0388921	-0.0157671	0.00315341	0.00735796	0	0.0525569	0.00525569	-0.00315341	-0.00735796	-0.00735796	-0.0315341	-0.00315341	-0.0199716	-0.00946024	0.00105114	0.0262784	0.0336364	0.0220739	0.0336364	0.0115625	-0.00105114	0.00525569	0.0147159	-0.0115625
8.9	-0.00630683	-0.00315341	0.00105114	0.0105114	0.0084091	0.0168182	0.0357387	0.0220739	0.0157671	0.00946024	0.0136648	-0.0126137	-0.00946024	-0.00210228	-0.023125	0.053608	0.0084091	0.0315341	0.0294319	0.0283807	0.0504546	0.00630683	0.0220739	0.00946024	-0.0273296	0.0136648	-0.0241762	0.0346875	0.00525569	0	0.0252273	0.00105114	-0.0336364	-0.0115625	0.00210228	-0.0084091	0.037841	0.00315341	-0.0147159	0.00105114	-0.0441478	0.00630683	0.00420455
9	-0.00420455	0.0252273	-0.00735796	-0.0210228	0.00420455	-0.00105114	-0.00630683	0.0399432	-0.0346875	0	0.0168182	0.0220739	0.00630683	-0.0105114	0.0294319	-0.0126137	0.0504546	0.00630683	-0.0136648	0.0210228	-0.0325853	-0.0252273	0.00105114	0.0115625	0.00630683	0.0210228	-0.0578126	-0.00315341	-0.023125	-0.0210228	0.00946024	-0.0126137	0.0325853	-0.00946024	-0.0115625	-0.00525569	-0.0336364	0.00105114	0.00420455	-0.0220739	0.0189205	-0.00525569	0.0241762
9.1	0	-0.0157671	0	-0.023125	-0.00315341	-0.0241762	0.00210228	-0.0451989	0.00105114	0.00315341	0.0126137	0.0462501	-0.0430967	0.0588637	0.00735796	-0.00105114	0.0157671	-0.0399432	0.0283807	0.0430967	0.00630683	-0.0357387	-0.00315341	0.00105114	0.030483	0.0346875	0.0126137	-0.0189205	0.00946024	0.0178693	-0.030483	-0.0241762	0.0315341	0.00420455	0.0494035	0.0220739	-0.0157671	-0.0136648	0.0294319	0.0599149	-0.0105114	-0.0346875	0.023125
9.2	-0.00315341	0.0210228	-0.0399432	0.0399432	-0.0262784	0.0199716	-0.00210228	-0.0441478	0.0515058	-0.00315341	0.0451989	0.0273296	-0.00525569	0.0210228	0.0399432	0	-0.030483	0.00735796	-0.00315341	-0.0084091	-0.00735796	-0.00105114	-0.00630683	0.00946024	0.00105114	0.0273296	-0.00315341	-0.0136648	-0.0105114	0	0.00210228	0.0252273	-0.0346875	0.0115625	-0.0388921	-0.00525569	0.0126137	-0.0294319	0.0178693	-0.00525569	0.0157671	-0.00105114	0.0168182
SIM.
Re(α) Im(α)	4.5	4.6	4.7	4.8	4.9	5	5.1	5.2	5.3	5.4	5.5	5.6	5.7	5.8	5.9	6	6.1	6.2	6.3	6.4	6.5	6.6	6.7	6.8	6.9	7	7.1	7.2	7.3	7.4	7.5	7.6	7.7	7.8	7.9	8	8.1	8.2	8.3	8.4	8.5	8.6	8.7
5.8	0	0	0	0	0	0	0	0	0	0	0	0	0	1e-06	3e-06	8e-06	2e-05	4.7e-05	0.000107	0.000233	0.000485	0.000969	0.001855	0.003406	0.005987	0.010065	0.016157	0.024712	0.035935	0.049582	0.064785	0.080026	0.093314	0.102578	0.106185	0.103408	0.094656	0.081377	0.065659	0.049685	0.035237	0.023404	0.014548
5.9	0	0	0	0	0	0	0	0	0	0	0	0	1e-06	4e-06	1.1e-05	2.9e-05	7.1e-05	0.000163	0.000359	0.000753	0.00151	0.002893	0.005298	0.009269	0.015475	0.024619	0.037263	0.053569	0.073029	0.094269	0.115068	0.132658	0.144293	0.14794	0.142852	0.129814	0.110936	0.089093	0.067197	0.047565	0.031577	0.019646	0.011446
6	0	0	0	0	0	0	0	0	0	0	1e-06	2e-06	6e-06	1.6e-05	4.2e-05	0.000104	0.000242	0.000538	0.001136	0.002283	0.004375	0.007993	0.013914	0.023065	0.036372	0.054497	0.077489	0.104437	0.133272	0.160862	0.183482	0.197606	0.200788	0.192353	0.173618	0.147551	0.117995	0.088733	0.062707	0.041617	0.02592	0.015138	0.008284
6.1	0	0	0	0	0	0	0	0	0	1e-06	2e-06	8e-06	2.2e-05	5.9e-05	0.000148	0.00035	0.000785	0.001666	0.003357	0.006429	0.011707	0.02027	0.033357	0.052136	0.07734	0.108799	0.145031	0.183054	0.218608	0.246845	0.263375	0.26537	0.252347	0.22634	0.191376	0.152448	0.114341	0.080696	0.053553	0.033396	0.019555	0.010743	0.005533
6.2	0	0	0	0	0	0	0	0	1e-06	3e-06	1e-05	2.9e-05	8.1e-05	0.000206	0.000494	0.001116	0.00238	0.004804	0.009187	0.016666	0.028684	0.046836	0.072541	0.106537	0.148302	0.195584	0.244264	0.288747	0.322929	0.341524	0.341391	0.322394	0.287481	0.24193	0.19204	0.143703	0.10131	0.067246	0.041997	0.024659	0.013603	0.007043	0.00342
6.3	0	0	0	0	0	0	0	1e-06	4e-06	1.2e-05	3.8e-05	0.000108	0.000281	0.000682	0.001552	0.00332	0.006702	0.012786	0.023081	0.039451	0.063879	0.098005	0.142479	0.196263	0.256128	0.316605	0.370606	0.410691	0.430709	0.427326	0.40093	0.355569	0.297933	0.235742	0.176052	0.124017	0.082353	0.051517	0.030338	0.016806	0.00875	0.004278	0.001963
6.4	0	0	0	0	0	0	1e-06	4e-06	1.5e-05	4.9e-05	0.000142	0.000376	0.000923	0.002112	0.004528	0.009128	0.017344	0.031114	0.052763	0.084655	0.128592	0.185006	0.252168	0.325672	0.398539	0.462096	0.507578	0.52807	0.520215	0.485105	0.428041	0.357232	0.281855	0.21013	0.147942	0.098306	0.061612	0.036395	0.020249	0.010602	0.00522	0.002415	0.001049
6.5	0	0	0	0	0	1e-06	5e-06	1.9e-05	6.2e-05	0.000184	0.000496	0.001227	0.002819	0.006045	0.012147	0.022947	0.040847	0.068637	0.109024	0.163865	0.233229	0.314515	0.401992	0.487084	0.559547	0.609404	0.629162	0.615635	0.570786	0.50127	0.416821	0.328032	0.244208	0.171887	0.114318	0.071795	0.042549	0.023779	0.012521	0.006208	0.002895	0.001269	0.000522
6.6	0	0	0	0	1e-06	5e-06	2.2e-05	7.7e-05	0.000236	0.000644	0.001607	0.003699	0.00791	0.015805	0.029621	0.052229	0.086849	0.136437	0.202776	0.285403	0.380708	0.481555	0.577796	0.657755	0.710468	0.728114	0.707896	0.652772	0.570753	0.473016	0.371419	0.27619	0.194393	0.12943	0.08147	0.048449	0.027201	0.014407	0.007192	0.003382	0.001496	0.000622	0.000243
6.7	0	0	0	1e-06	6e-06	2.6e-05	9.5e-05	0.000299	0.000829	0.002078	0.004775	0.010153	0.020113	0.037307	0.065038	0.106869	0.165876	0.243601	0.33891	0.447092	0.559637	0.664982	0.750289	0.803935	0.818073	0.790498	0.725216	0.631505	0.521777	0.408902	0.303795	0.21387	0.142588	0.089974	0.053699	0.030292	0.016139	0.008114	0.003847	0.001718	0.000722	0.000285	0.000105
6.8	0	0	0	5e-06	2.9e-05	0.000117	0.000378	0.00106	0.002659	0.006072	0.012785	0.025029	0.045831	0.078841	0.127831	0.19583	0.283981	0.390363	0.509173	0.630672	0.742177	0.83008	0.882502	0.891893	0.856803	0.782256	0.678593	0.559143	0.437444	0.3248	0.228763	0.152754	0.096645	0.057898	0.032821	0.017592	0.008909	0.004259	0.00192	0.000815	0.000326	0.000122	4.3e-05
6.9	-1e-06	-1e-06	4e-06	3.3e-05	0.000144	0.000481	0.001353	0.00337	0.007605	0.015785	0.030435	0.054874	0.092969	0.148532	0.224364	0.321064	0.435884	0.562034	0.688821	0.802854	0.890234	0.93927	0.943014	0.900869	0.818753	0.707761	0.581739	0.454477	0.337325	0.237751	0.159038	0.100909	0.060691	0.034578	0.018648	0.009513	0.004586	0.002087	0.000896	0.000362	0.000138	4.9e-05	1.6e-05
7	-3e-06	1e-06	3.8e-05	0.000183	0.000618	0.001726	0.00423	0.009372	0.019088	0.03612	0.063964	0.106537	0.167501	0.24926	0.351777	0.471517	0.600914	0.728697	0.841268	0.924955	0.96869	0.966378	0.918289	0.831022	0.716047	0.587259	0.458261	0.340097	0.239931	0.160817	0.102349	0.061812	0.0354	0.019212	0.009873	0.004801	0.002207	0.000958	0.000392	0.000152	5.5e-05	1.9e-05	6e-06
7.1	-3e-06	4.8e-05	0.000242	0.000806	0.002196	0.005247	0.011339	0.022558	0.041765	0.072478	0.118486	0.183122	0.26826	0.373199	0.493747	0.621861	0.746144	0.853314	0.930432	0.967426	0.959222	0.90689	0.817427	0.702252	0.57484	0.448174	0.33266	0.234961	0.157835	0.100779	0.061126	0.035196	0.019224	0.009954	0.004882	0.002266	0.000995	0.000413	0.000162	6e-05	2.1e-05	7e-06	2e-06
7.2	6.9e-05	0.000333	0.00106	0.002777	0.006407	0.013426	0.025986	0.046943	0.079684	0.127695	0.193832	0.279365	0.382981	0.500036	0.622368	0.73892	0.83722	0.905496	0.934947	0.92159	0.867148	0.778698	0.66719	0.545243	0.424835	0.315464	0.223133	0.150256	0.096272	0.058655	0.03396	0.018671	0.009742	0.004819	0.002259	0.001003	0.000421	0.000167	6.3e-05	2.3e-05	8e-06	3e-06	1e-06
7.3	0.000472	0.001394	0.003463	0.007659	0.01549	0.029084	0.051159	0.084826	0.133128	0.198351	0.281159	0.379748	0.489278	0.601835	0.707133	0.793923	0.851906	0.873712	0.856419	0.802202	0.717904	0.613631	0.50079	0.390064	0.289836	0.205348	0.138649	0.089162	0.054578	0.031779	0.01759	0.009249	0.004616	0.002185	0.00098	0.000417	0.000168	6.4e-05	2.3e-05	8e-06	3e-06	1e-06	1e-06
7.4	0.001806	0.004221	0.008906	0.017336	0.031512	0.053907	0.087234	0.134008	0.195918	0.273086	0.363388	0.462057	0.561765	0.653334	0.727023	0.774181	0.788892	0.769183	0.717464	0.640058	0.545946	0.445073	0.346644	0.257812	0.18301	0.123925	0.080004	0.049211	0.028823	0.016063	0.008512	0.004286	0.002049	0.000929	0.0004	0.000163	6.3e-05	2.3e-05	8e-06	3e-06	1e-06	1e-06	0
7.5	0.004981	0.01001	0.018728	0.032931	0.05476	0.086459	0.129987	0.186472	0.25561	0.335151	0.420646	0.505612	0.582201	0.642316	0.678981	0.687652	0.667137	0.619866	0.551431	0.469512	0.382466	0.297948	0.221862	0.157833	0.107213	0.0695	0.042967	0.025318	0.014209	0.00759	0.003856	0.001862	0.000854	0.000371	0.000153	6e-05	2.2e-05	8e-06	2e-06	1e-06	0	0	0
7.6	0.010807	0.019439	0.033074	0.053468	0.082385	0.121253	0.170723	0.230209	0.297518	0.36871	0.438306	0.499875	0.54696	0.574162	0.578146	0.558305	0.516913	0.458704	0.389991	0.317542	0.247501	0.184572	0.131626	0.089715	0.058409	0.036302	0.021524	0.012167	0.006553	0.00336	0.001639	0.00076	0.000334	0.000139	5.5e-05	2e-05	7e-06	2e-06	0	0	0	0	0
7.7	0.019305	0.031813	0.05004	0.075294	0.108545	0.150084	0.199182	0.25385	0.310775	0.365531	0.413072	0.448459	0.467683	0.468405	0.450414	0.415704	0.368111	0.312621	0.254513	0.19854	0.148325	0.106065	0.072558	0.047456	0.029657	0.017697	0.010078	0.005473	0.002832	0.001395	0.000654	0.000292	0.000123	4.9e-05	1.8e-05	6e-06	2e-06	0	0	0	0	0	0
7.8	0.029212	0.044765	0.065847	0.093064	0.126462	0.165297	0.207876	0.251551	0.292906	0.32815	0.353659	0.366579	0.36534	0.34997	0.322112	0.28474	0.241639	0.196769	0.153675	0.115048	0.082518	0.056671	0.037245	0.023409	0.014062	0.008068	0.004419	0.002308	0.001149	0.000545	0.000246	0.000106	4.3e-05	1.7e-05	6e-06	2e-06	0	0	0	0	0	0	0
7.9	0.038183	0.05498	0.076267	0.101953	0.131362	0.163139	0.19527	0.225238	0.250316	0.267955	0.276201	0.27405	0.261642	0.240259	0.212105	0.179937	0.146612	0.114677	0.086061	0.061932	0.042713	0.028215	0.01784	0.01079	0.006239	0.003446	0.001817	0.000914	0.000439	0.000201	8.7e-05	3.6e-05	1.5e-05	6e-06	2e-06	1e-06	0	0	0	0	0	0	0
8	0.043736	0.059627	0.078504	0.099808	0.122515	0.14517	0.166	0.183126	0.194829	0.199826	0.1975	0.188023	0.172339	0.152013	0.128968	0.105187	0.082431	0.062033	0.044805	0.03104	0.020614	0.013116	0.007989	0.004656	0.002595	0.001382	0.000702	0.000341	0.000158	7e-05	2.9e-05	1.2e-05	5e-06	2e-06	1e-06	0	0	0	0	0	0	0	0
8.1	0.044391	0.057636	0.072387	0.087914	0.103216	0.1171	0.128328	0.135785	0.138663	0.136597	0.129745	0.118765	0.104717	0.088888	0.0726	0.057024	0.043049	0.031217	0.021731	0.014514	0.009295	0.005703	0.003351	0.001884	0.001013	0.000521	0.000255	0.00012	5.3e-05	2.3e-05	9e-06	4e-06	2e-06	1e-06	1e-06	0	0	0	0	0	0	0	0
8.2	0.040279	0.050035	0.06019	0.070088	0.078962	0.086032	0.090603	0.092184	0.090569	0.085879	0.07855	0.069267	0.058856	0.048161	0.03793	0.028736	0.020928	0.014645	0.009839	0.006344	0.003922	0.002324	0.001319	0.000716	0.000372	0.000185	8.7e-05	3.9e-05	1.7e-05	7e-06	3e-06	1e-06	1e-06	1e-06	0	0	0	0	0	0	0	0	0
8.3	0.032911	0.03926	0.04539	0.05083	0.055107	0.057808	0.058645	0.057503	0.054466	0.049809	0.043952	0.037402	0.030677	0.024236	0.018434	0.013489	0.009491	0.006417	0.004167	0.002597	0.001552	0.000889	0.000488	0.000256	0.000129	6.2e-05	2.8e-05	1.2e-05	5e-06	2e-06	1e-06	0	0	0	0	0	0	0	0	0	0	0	0
8.4	0.024362	0.027995	0.031194	0.033683	0.035226	0.035659	0.03492	0.033063	0.030249	0.026725	0.022789	0.018744	0.014862	0.011353	0.008351	0.00591	0.004023	0.002631	0.001653	0.000997	0.000577	0.00032	0.00017	8.6e-05	4.2e-05	2e-05	9e-06	3e-06	1e-06	0	0	0	0	0	0	0	0	0	0	0	0	0	0
8.5	0.016423	0.018227	0.019621	0.020475	0.020699	0.02026	0.019188	0.017574	0.015555	0.013299	0.010975	0.008738	0.006707	0.004961	0.003533	0.002422	0.001596	0.001011	0.000616	0.00036	0.000202	0.000108	5.6e-05	2.8e-05	1.3e-05	6e-06	3e-06	1e-06	0	0	0	0	0	0	0	0	0	0	0	0	0	0	0
8.6	0.010126	0.010879	0.011338	0.011457	0.011217	0.010634	0.009757	0.008658	0.007425	0.006152	0.004921	0.003797	0.002825	0.002026	0.001399	0.00093	0.000594	0.000365	0.000215	0.000122	6.6e-05	3.5e-05	1.7e-05	8e-06	4e-06	2e-06	1e-06	0	0	0	0	0	0	0	0	0	0	0	0	0	0	0	0
8.7	0.005734	0.005974	0.006039	0.005919	0.005622	0.005171	0.004603	0.003963	0.003298	0.002651	0.002058	0.001541	0.001113	0.000774	0.000519	0.000335	0.000208	0.000124	7.1e-05	3.9e-05	2.1e-05	1e-05	5e-06	2e-06	1e-06	1e-06	1e-06	0	0	0	0	0	0	0	0	0	0	0	0	0	0	0	0
8.8	0.002991	0.003028	0.002974	0.002832	0.002613	0.002335	0.002019	0.001689	0.001365	0.001067	0.000804	0.000585	0.000411	0.000278	0.000181	0.000113	6.8e-05	4e-05	2.2e-05	1.2e-05	6e-06	3e-06	1e-06	1e-06	1e-06	1e-06	0	0	0	0	0	0	0	0	0	0	0	0	0	0	0	0	0
8.9	0.001442	0.001421	0.001357	0.001257	0.001129	0.000981	0.000825	0.000672	0.000528	0.000401	0.000294	0.000208	0.000142	9.3e-05	5.9e-05	3.6e-05	2.1e-05	1.2e-05	7e-06	3e-06	2e-06	0	0	0	0	0	0	0	0	0	0	0	0	0	0	0	0	0	0	0	0	0	0
9	0.000645	0.000618	0.000576	0.000519	0.000454	0.000384	0.000315	0.00025	0.000191	0.000141	0.000101	7e-05	4.6e-05	3e-05	1.8e-05	1.1e-05	6e-06	3e-06	2e-06	1e-06	0	0	0	0	0	0	0	0	0	0	0	0	0	0	0	0	0	0	0	0	0	0	0
9.1	0.000268	0.00025	0.000227	0.0002	0.000171	0.000141	0.000112	8.7e-05	6.5e-05	4.7e-05	3.3e-05	2.2e-05	1.4e-05	9e-06	5e-06	3e-06	2e-06	1e-06	1e-06	0	0	0	0	0	0	0	0	0	0	0	0	0	0	0	0	0	0	0	0	0	0	0	0
9.2	0.000103	9.5e-05	8.4e-05	7.2e-05	6e-05	4.8e-05	3.8e-05	2.8e-05	2.1e-05	1.5e-05	1e-05	6e-06	4e-06	3e-06	1e-06	1e-06	0	0	0	0	0	0	0	0	0	0	0	0	0	0	0	0	0	0	0	0	0	0	0	0	0	0	0

## Sheet: Data_Fig2b_6
Fig. 2b Wigner functions during the first cycle at t=1600ns
EXP.
Re(α) Im(α)	-0.5	-0.4	-0.3	-0.2	-0.1	0	0.1	0.2	0.3	0.4	0.5	0.6	0.7	0.8	0.9	1	1.1	1.2	1.3	1.4	1.5	1.6	1.7	1.8	1.9	2	2.1	2.2	2.3	2.4	2.5	2.6	2.7
6.5	0.0189205	-0.00315341	0.00735796	0.0294319	-0.0346875	-0.0105114	-0.00946024	-0.00210228	-0.0210228	-0.0210228	-0.00210228	-0.0126137	-0.0105114	0.00210228	0.030483	0.0430967	0.0147159	-0.00315341	0.0325853	-0.0178693	0.00735796	0.00946024	0.0220739	0.037841	0.0199716	-0.0126137	0.0346875	0	0.0084091	0	0.0630683	-0.023125	0.00315341
6.6	-0.0620171	-0.00315341	0.0178693	-0.00210228	0.00315341	0.053608	-0.0126137	0.0515058	-0.00525569	0.0409944	-0.0189205	0.0178693	0.030483	-0.0105114	0.00105114	-0.0220739	0.0199716	0.0315341	0.00420455	0.0178693	0.0515058	0.0504546	0.0557103	0.00630683	0.0462501	0.0420455	0	-0.030483	-0.00420455	0.0178693	0.0357387	0.00630683	0.0084091
6.7	0.0294319	-0.0441478	-0.0136648	0.0494035	-0.0210228	0.0210228	-0.030483	-0.0084091	0.00420455	0.0262784	0.0462501	0.0546592	0.030483	0.0346875	0.0430967	0.00315341	0.0168182	0.0546592	0.0147159	0.0262784	0.0325853	0.0662217	0.0473012	0.060966	0.0220739	0.0325853	0.0220739	0.0115625	0.0147159	-0.00420455	-0.0746308	0.0126137	-0.030483
6.8	-0.0136648	-0.0084091	0.00630683	0.0189205	-0.00210228	0.023125	0.00315341	0.023125	0.00525569	0.0283807	0.0483523	0.0325853	0.0441478	-0.0262784	0.0756819	0.0315341	0.0357387	0.00735796	0.0294319	0.0830399	0.103012	0.0588637	0.0430967	0.0704262	0.0494035	0.0641194	0.0388921	0.023125	0.0199716	0.0294319	-0.00630683	-0.023125	-0.0325853
6.9	0.0441478	0.0294319	-0.0367898	-0.0210228	0.0189205	-0.0189205	0.0273296	0.00735796	0.0189205	0.00525569	0.0515058	0.0325853	0.0462501	0.0672728	0.0336364	0.0620171	0.100909	0.0725285	0.105114	0.0967047	0.141904	0.0662217	0.0788353	0.0767331	0.0599149	0.0525569	0.053608	0.0599149	0.060966	0.0483523	0.023125	0.0220739	-0.0189205
7	-0.00420455	0.0126137	0.00946024	-0.00946024	-0.0315341	0.0483523	0.0189205	0.0115625	0.0157671	0.0525569	0.0515058	0.0346875	0.023125	0.103012	0.0882956	0.122983	0.0977558	0.16608	0.11983	0.171335	0.145057	0.153466	0.124034	0.155568	0.105114	0.0861933	0.0651705	0.023125	0.0641194	0.0294319	0.0336364	-0.0105114	0
7.1	0.0147159	0.0220739	0.0325853	0.0126137	-0.0409944	-0.00105114	-0.00525569	0.0441478	0.0084091	0.0788353	0.0788353	0.0925001	0.0977558	0.13875	0.147159	0.172387	0.204972	0.242813	0.224944	0.259631	0.240711	0.215483	0.245966	0.173438	0.182898	0.117727	0.103012	0.0283807	0.0420455	-0.00105114	-0.0262784	0.0399432	0.0136648
7.2	0.0178693	-0.00315341	0.00105114	0.0462501	0.0105114	-0.0126137	0.0105114	0.0441478	0.0578126	0.0861933	0.084091	0.114574	0.134546	0.209176	0.219688	0.25858	0.306932	0.363694	0.348978	0.365796	0.303779	0.298523	0.275398	0.237557	0.199716	0.13875	0.125085	0.037841	0.0504546	0.0725285	0.0399432	0.00210228	0.0504546
7.3	-0.030483	-0.0346875	-0.0210228	-0.0168182	-0.0241762	-0.0084091	0.0294319	0.0903979	0.068324	0.091449	0.137699	0.199716	0.211279	0.266989	0.353182	0.362643	0.409944	0.464603	0.459347	0.412046	0.421506	0.43412	0.324802	0.286961	0.245966	0.170284	0.137699	0.108267	0.0441478	0.0105114	0.0578126	0.0283807	0.0273296
7.4	0.00210228	0.0147159	-0.0115625	0.00630683	0.0430967	-0.0399432	0.037841	0.0851422	0.132443	0.165029	0.201818	0.241762	0.30483	0.371052	0.418353	0.45304	0.550796	0.57287	0.555001	0.568666	0.519262	0.447785	0.437273	0.377358	0.259631	0.239659	0.157671	0.15662	0.109318	0.0641194	0.0494035	0.0704262	0.0515058
7.5	0.0084091	0.0283807	0.030483	0.0220739	0.0136648	0.0925001	0.0756819	0.084091	0.144006	0.170284	0.286961	0.312188	0.352131	0.462501	0.515058	0.632785	0.689546	0.6927	0.728439	0.669575	0.631734	0.567614	0.429915	0.419404	0.336364	0.260682	0.178693	0.149262	0.0798865	0.053608	0.0315341	0.0262784	0.0430967
7.6	0.0147159	-0.0126137	0.060966	0.030483	0.030483	0.0641194	0.0693751	0.120881	0.17554	0.204972	0.327955	0.396279	0.490881	0.567614	0.684291	0.746308	0.774689	0.839859	0.825143	0.788353	0.73895	0.615967	0.545541	0.439376	0.357387	0.242813	0.17554	0.163978	0.110369	0.0515058	0.0367898	0.060966	0.00735796
7.7	0.0126137	-0.023125	0.00946024	0.0462501	0.030483	0.0903979	0.0767331	0.160824	0.233353	0.281705	0.339518	0.467756	0.58233	0.674831	0.767331	0.848268	0.906081	0.916592	0.893467	0.871393	0.769433	0.715825	0.574972	0.479319	0.384716	0.283807	0.208125	0.14821	0.0967047	0.0273296	0.0662217	0.0136648	0.0084091
7.8	0.00420455	0.0462501	0.0325853	0.0189205	0.00525569	0.124034	0.154517	0.223892	0.214432	0.343722	0.429915	0.514006	0.639092	0.720029	0.832501	0.895569	0.946024	0.973354	0.96074	0.919746	0.81253	0.749461	0.623325	0.483523	0.415199	0.274347	0.232301	0.151364	0.0946024	0.0588637	-0.0273296	0.103012	0.0178693
7.9	0.0336364	-0.0126137	0.0819888	0.0462501	0.0756819	0.133495	0.133495	0.203921	0.254375	0.353182	0.398381	0.529773	0.681137	0.758922	0.844064	0.936564	0.959689	0.9702	0.9702	0.896621	0.827245	0.752615	0.60966	0.475114	0.376307	0.278552	0.216534	0.109318	0.0946024	0.0599149	0.0473012	0.030483	-0.0252273
8	-0.0294319	0.0430967	0.0388921	0.030483	0.030483	0.091449	0.135597	0.170284	0.243864	0.321648	0.446734	0.542387	0.644348	0.733694	0.811478	0.88716	0.947075	0.956535	0.921848	0.865086	0.809376	0.690598	0.61912	0.463552	0.346875	0.281705	0.216534	0.100909	0.114574	0.10196	-0.023125	0.0199716	0.00420455
8.1	0.0651705	0.0084091	0.0641194	0.0346875	0.0809376	0.108267	0.11983	0.180796	0.234404	0.327955	0.408893	0.525569	0.608609	0.673779	0.766279	0.848268	0.880854	0.881905	0.85878	0.807274	0.740001	0.633836	0.552899	0.40679	0.348978	0.236506	0.16608	0.13875	0.0809376	0.00735796	0.0168182	0.0199716	0.00210228
8.2	-0.0115625	0.0084091	0.0262784	0.0105114	0.0494035	0.105114	0.142955	0.153466	0.207074	0.264887	0.326904	0.479319	0.535029	0.604404	0.664319	0.741052	0.776791	0.777842	0.764177	0.648552	0.653808	0.52662	0.440427	0.359489	0.29537	0.217586	0.17554	0.16608	0.0473012	0.0557103	0.00105114	0.0241762	0.0115625
8.3	0.00735796	0.0346875	0.0136648	0.0578126	0.0483523	0.0441478	0.0830399	0.163978	0.17554	0.244915	0.342671	0.392074	0.449887	0.491933	0.580228	0.61912	0.635938	0.676933	0.61912	0.583382	0.519262	0.448836	0.374205	0.331108	0.216534	0.185	0.142955	0.0325853	0.0420455	0.00420455	-0.0252273	-0.0126137	0.0220739
8.4	-0.0210228	0.0210228	0.0388921	0.0473012	0.0588637	0.00630683	0.0746308	0.155568	0.178693	0.176591	0.250171	0.290114	0.374205	0.429915	0.455143	0.518211	0.511904	0.483523	0.494035	0.492984	0.458296	0.404688	0.35108	0.270142	0.204972	0.158722	0.108267	0.0483523	0.0599149	0.0325853	0.0168182	0.0294319	0.00630683
8.5	0.0504546	0.0157671	0.0388921	0.0630683	0.0599149	0.0210228	0.0641194	0.0767331	0.11983	0.127188	0.16608	0.259631	0.24912	0.335313	0.385768	0.379461	0.414148	0.392074	0.340569	0.339518	0.311137	0.244915	0.248069	0.146108	0.137699	0.0578126	0.111421	0.053608	0.0084091	-0.00630683	-0.0115625	-0.030483	-0.0136648
8.6	0.00946024	0.0367898	0.0126137	0.0662217	0.0252273	0.0651705	0.0567614	0.0767331	0.0704262	0.125085	0.136648	0.150313	0.194461	0.217586	0.213381	0.269091	0.276449	0.292216	0.298523	0.281705	0.240711	0.192358	0.207074	0.146108	0.113523	0.0851422	0.0620171	0.0420455	0.0662217	-0.00210228	0.0515058	0.0409944	-0.0126137
8.7	-0.00210228	-0.0189205	0.0336364	0.0105114	-0.00946024	0.0515058	-0.0136648	0.0336364	0.0567614	0.053608	0.0809376	0.0882956	0.12929	0.157671	0.182898	0.162926	0.225995	0.215483	0.204972	0.223892	0.199716	0.107216	0.131392	0.117727	0.0672728	0.0946024	0.0525569	0.0126137	-0.00735796	0.0136648	-0.0420455	0.0178693	-0.0294319
8.8	0.0262784	-0.00735796	0.00420455	-0.00630683	0.00105114	0.00210228	0.0178693	-0.0115625	0.0199716	0.0294319	0.0409944	0.0714774	0.084091	0.0798865	0.122983	0.116676	0.110369	0.0998581	0.17554	0.126137	0.107216	0.0662217	0.0451989	0.084091	0.0819888	0.0399432	0.0451989	-0.00630683	0.00735796	-0.0189205	0.0157671	-0.00630683	0.0315341
8.9	0.0105114	0.023125	-0.0483523	0.0315341	0.0105114	-0.0189205	0.0578126	0.0672728	0.0273296	0.0336364	0.0262784	0.0578126	0.0893467	0.0735796	0.142955	0.084091	0.109318	0.053608	0.0956535	0.0861933	0.0935513	0.091449	0.0525569	-0.0168182	0.0336364	-0.0157671	0.00630683	-0.0273296	0.0210228	0.00735796	0.0084091	0.0462501	0.0126137
9	0.0252273	-0.0210228	0.0189205	0.0546592	-0.00525569	-0.0325853	0.0262784	0.0367898	0.00105114	0.0168182	0.0126137	0.0262784	0.037841	0.0599149	0.0483523	0.0630683	0.0946024	0.0325853	0.0620171	0.0746308	0.0578126	0.0357387	0.0620171	0.0168182	0.0220739	0.0777842	-0.0346875	0	0.0283807	0.030483	0.0126137	0.0168182	-0.0473012
9.1	0.0693751	0.00315341	-0.0126137	0.0105114	0.0473012	0.00210228	-0.00630683	-0.00630683	0.030483	0.0136648	-0.00210228	0.0178693	0.037841	0.00735796	0.0578126	-0.00735796	0.0115625	0.0210228	0.0115625	0.0599149	0.00420455	-0.00525569	0.0273296	0.0546592	0.00525569	0.0241762	0.00525569	0.00525569	0.0189205	-0.0178693	-0.0115625	0.023125	0.0136648
9.2	-0.0462501	-0.0105114	-0.0147159	0.0189205	-0.0199716	0.00946024	-0.00420455	0.023125	0.0262784	0.0420455	-0.00630683	-0.0315341	-0.0157671	0.0084091	-0.0199716	0.0147159	-0.0084091	0.0325853	0.00525569	-0.00630683	0.0325853	-0.0252273	0.0168182	0.0220739	0.00210228	0.00946024	0.0430967	0.00315341	-0.00525569	0.0126137	0.00420455	-0.0115625	-0.0515058
9.3	0.0105114	0.0346875	0.0199716	0.0084091	0.00210228	0	0.0199716	0.00735796	-0.037841	-0.0084091	0.0147159	-0.0157671	-0.0115625	0.00630683	0.0399432	-0.0105114	0.0115625	-0.0273296	0.00735796	0.0599149	-0.0157671	-0.00210228	0.0346875	-0.00105114	-0.00315341	0.0147159	0.0567614	0.023125	-0.0105114	-0.0178693	0.0189205	0.0430967	0.0262784
9.4	-0.0168182	-0.0430967	0.0473012	0.00630683	-0.00946024	0.023125	-0.0599149	0.00630683	-0.0336364	0.0336364	-0.00630683	0.023125	0.0336364	-0.0367898	0.0199716	-0.0504546	-0.0283807	-0.0189205	0.00630683	0.00735796	0.0084091	0.0262784	0.00105114	0.0315341	-0.00946024	0.0473012	0.00210228	-0.030483	0.0220739	-0.00946024	0.00210228	-0.0147159	-0.0262784
9.5	0.0178693	0.0210228	-0.0220739	-0.0189205	0.0178693	-0.00525569	-0.0084091	-0.0283807	-0.0262784	-0.0105114	-0.0220739	0.0241762	0	0.023125	0.0283807	-0.0357387	0.0210228	0.0115625	0.00630683	0.0189205	0.00105114	0.00315341	0.0136648	-0.0262784	0.00315341	-0.0189205	0	0.0126137	-0.0084091	0.00105114	-0.00735796	-0.0409944	-0.00420455
SIM.
Re(α) Im(α)	-0.5	-0.4	-0.3	-0.2	-0.1	0	0.1	0.2	0.3	0.4	0.5	0.6	0.7	0.8	0.9	1	1.1	1.2	1.3	1.4	1.5	1.6	1.7	1.8	1.9	2	2.1	2.2	2.3	2.4	2.5	2.6	2.7
6.5	1.5e-05	3e-05	5.9e-05	0.000109	0.000199	0.00035	0.000599	0.000995	0.001602	0.002499	0.003777	0.005528	0.007829	0.010725	0.014203	0.018174	0.022456	0.026782	0.030812	0.034178	0.036532	0.037607	0.037264	0.035521	0.032555	0.028669	0.024245	0.019677	0.015317	0.011427	0.008165	0.005584	0.003652
6.6	4.5e-05	8.4e-05	0.000155	0.000279	0.000488	0.000831	0.001376	0.002216	0.003467	0.005264	0.007755	0.011076	0.015327	0.020537	0.026629	0.033392	0.040471	0.047382	0.053552	0.058397	0.061404	0.062221	0.060724	0.057043	0.051545	0.044776	0.037369	0.029942	0.023019	0.016966	0.011981	0.008099	0.005238
6.7	0.000115	0.00021	0.000373	0.000648	0.001098	0.001816	0.002926	0.004588	0.006999	0.010376	0.014939	0.020875	0.028287	0.037149	0.047249	0.058164	0.069254	0.079707	0.08862	0.095123	0.098512	0.098371	0.094656	0.087713	0.078221	0.06709	0.055304	0.043786	0.033273	0.024248	0.016935	0.011326	0.007247
6.8	0.000267	0.000471	0.000814	0.001377	0.002275	0.00367	0.005772	0.008847	0.013201	0.019161	0.027032	0.037039	0.049252	0.063516	0.079383	0.096086	0.112562	0.127537	0.139673	0.147754	0.150882	0.148636	0.141164	0.129165	0.113789	0.096449	0.078602	0.061545	0.046266	0.033366	0.023066	0.015272	0.009677
6.9	0.000559	0.000965	0.001629	0.002694	0.004356	0.006878	0.0106	0.015925	0.023308	0.033204	0.046001	0.061933	0.080969	0.102717	0.126354	0.150609	0.173836	0.194159	0.209709	0.218894	0.220658	0.214678	0.201442	0.182184	0.1587	0.133058	0.107299	0.08316	0.061898	0.044211	0.030277	0.019864	0.012473
7	0.00107	0.00181	0.003002	0.004871	0.007732	0.011992	0.018155	0.026809	0.038578	0.054055	0.073694	0.097674	0.125766	0.157204	0.190624	0.224078	0.255171	0.281306	0.300022	0.309359	0.308189	0.296432	0.275101	0.246162	0.212231	0.176176	0.140706	0.108039	0.07969	0.056421	0.038309	0.024924	0.015522
7.1	0.00188	0.003131	0.005111	0.008167	0.012763	0.019491	0.029062	0.042273	0.059936	0.082769	0.111242	0.145401	0.18469	0.227817	0.272705	0.316566	0.356126	0.387987	0.409087	0.417163	0.411148	0.391379	0.359591	0.318662	0.272179	0.223906	0.177272	0.134971	0.098746	0.06936	0.046734	0.030177	0.018657
7.2	0.003046	0.00501	0.008072	0.012731	0.019636	0.029595	0.043551	0.062526	0.087513	0.119319	0.158363	0.204451	0.256573	0.312764	0.370092	0.424808	0.47269	0.509531	0.531724	0.536827	0.523991	0.494152	0.449934	0.395261	0.334778	0.273179	0.214599	0.162165	0.117781	0.082151	0.054976	0.035265	0.021661
7.3	0.004568	0.007437	0.011856	0.018496	0.028214	0.042048	0.061184	0.086857	0.12021	0.162084	0.212763	0.271715	0.33736	0.406955	0.47663	0.541644	0.596839	0.637275	0.65893	0.659338	0.638035	0.596701	0.53895	0.469804	0.394956	0.319982	0.24964	0.187399	0.135246	0.093756	0.062373	0.039782	0.0243
7.4	0.00636	0.01027	0.016231	0.025093	0.037922	0.055985	0.080684	0.113439	0.155487	0.207634	0.269953	0.341491	0.420038	0.502039	0.582701	0.656352	0.717024	0.759203	0.778629	0.772986	0.742327	0.689151	0.618063	0.535117	0.446944	0.35985	0.279075	0.208307	0.14952	0.103115	0.068259	0.043328	0.026345
7.5	0.008244	0.013222	0.02075	0.031842	0.047752	0.06994	0.099985	0.139425	0.189532	0.251005	0.323651	0.406065	0.495416	0.587398	0.67642	0.756056	0.819743	0.861623	0.877407	0.865075	0.825272	0.761283	0.678593	0.584101	0.485145	0.388545	0.299819	0.222729	0.159155	0.109295	0.07206	0.045567	0.027606
7.6	0.009965	0.015901	0.024813	0.03785	0.056405	0.082074	0.116542	0.161398	0.217874	0.286516	0.366841	0.457025	0.553709	0.652001	0.745736	0.82801	0.891951	0.931625	0.942915	0.924202	0.876701	0.804354	0.713294	0.610969	0.505117	0.402781	0.309539	0.229076	0.163112	0.111646	0.073387	0.046277	0.027963
7.7	0.011256	0.017889	0.027794	0.042196	0.062565	0.090555	0.127877	0.176092	0.236334	0.308969	0.393253	0.487037	0.586603	0.686719	0.780948	0.862244	0.923751	0.959723	0.966379	0.942542	0.889898	0.812818	0.717761	0.612362	0.504403	0.40084	0.307083	0.226611	0.160944	0.10991	0.0721	0.045385	0.027381
7.8	0.011896	0.018853	0.029197	0.044166	0.06523	0.094018	0.132183	0.181189	0.242029	0.314897	0.398854	0.491568	0.589185	0.686423	0.776916	0.853818	0.910603	0.941943	0.944511	0.917542	0.863026	0.785482	0.691336	0.588029	0.483022	0.382898	0.292697	0.215588	0.152872	0.104263	0.068328	0.04298	0.025919
7.9	0.011781	0.018635	0.028794	0.043444	0.063976	0.091918	0.128792	0.175911	0.234109	0.303433	0.382847	0.47	0.561141	0.651228	0.734284	0.803979	0.854377	0.880743	0.880257	0.852489	0.799538	0.725779	0.637263	0.540885	0.44348	0.351009	0.267988	0.197206	0.139754	0.095291	0.062452	0.039298	0.023715
8	0.010943	0.017293	0.026684	0.040191	0.059067	0.084674	0.118349	0.16122	0.21396	0.276517	0.347856	0.425769	0.506813	0.586438	0.659313	0.719862	0.762924	0.784457	0.782149	0.755808	0.707453	0.641062	0.562034	0.476449	0.390283	0.308712	0.235626	0.173399	0.122931	0.083883	0.055037	0.034684	0.020969
8.1	0.009544	0.015079	0.023254	0.034993	0.051368	0.073532	0.102609	0.139527	0.184813	0.238364	0.29923	0.365471	0.434108	0.501251	0.562385	0.612826	0.648282	0.665439	0.662457	0.639282	0.597702	0.541126	0.474118	0.401782	0.329106	0.260397	0.198875	0.146501	0.104005	0.071095	0.046749	0.029537	0.017911
8.2	0.007822	0.012363	0.019069	0.028691	0.042099	0.060224	0.083967	0.114062	0.15091	0.194396	0.243717	0.297272	0.352629	0.406638	0.455663	0.495955	0.524102	0.537487	0.534687	0.515706	0.482013	0.436361	0.382407	0.324229	0.265803	0.210559	0.161062	0.118877	0.084594	0.057988	0.038254	0.024261	0.014774
8.3	0.006028	0.009539	0.014723	0.022163	0.032529	0.046535	0.064872	0.088097	0.116508	0.150005	0.187958	0.229125	0.271633	0.313063	0.350634	0.381486	0.403023	0.413262	0.411127	0.396631	0.370896	0.336016	0.294772	0.250261	0.20551	0.163131	0.125089	0.092592	0.066109	0.04549	0.030139	0.019207	0.011759
8.4	0.004371	0.006928	0.010709	0.016137	0.023705	0.033935	0.04733	0.064297	0.085055	0.109527	0.137255	0.167334	0.1984	0.228695	0.256197	0.278828	0.294699	0.302367	0.301039	0.290713	0.272187	0.246961	0.21704	0.184661	0.152019	0.12102	0.093107	0.069178	0.049603	0.034296	0.022844	0.014645	0.009025
8.5	0.002985	0.00474	0.00734	0.011079	0.016297	0.023359	0.032615	0.044349	0.058717	0.075671	0.0949	0.115782	0.137382	0.158487	0.177703	0.193591	0.204839	0.210438	0.209824	0.20297	0.190406	0.173146	0.152556	0.130173	0.107515	0.085907	0.066367	0.04954	0.035705	0.024828	0.016643	0.010745	0.006673
8.6	0.001919	0.003056	0.004743	0.007174	0.010573	0.015181	0.02123	0.028912	0.038332	0.049467	0.06212	0.07589	0.09017	0.104169	0.116973	0.127637	0.135289	0.139254	0.139142	0.134915	0.126895	0.115729	0.102298	0.087604	0.072646	0.058305	0.045265	0.033973	0.024633	0.017243	0.011643	0.007577	0.004747
8.7	0.001163	0.001857	0.00289	0.004382	0.006474	0.009316	0.013055	0.017814	0.023664	0.030595	0.038492	0.047112	0.056083	0.064918	0.073048	0.079881	0.084868	0.087574	0.087742	0.085329	0.080517	0.073692	0.065394	0.05624	0.046857	0.037801	0.029513	0.022288	0.016271	0.011475	0.007812	0.005129	0.003245
8.8	0.000664	0.001064	0.001661	0.002526	0.003742	0.005398	0.007584	0.010374	0.013813	0.017901	0.022574	0.027694	0.033047	0.038348	0.043261	0.047435	0.050541	0.052312	0.052584	0.051318	0.048608	0.044672	0.039819	0.034413	0.028824	0.023388	0.018376	0.013973	0.010278	0.007308	0.00502	0.003328	0.002128
8.9	0.000358	0.000575	0.000901	0.001374	0.002042	0.002954	0.004163	0.00571	0.007624	0.009907	0.012528	0.015412	0.018443	0.021464	0.024287	0.026716	0.02856	0.029665	0.029932	0.029328	0.0279	0.02576	0.023077	0.020052	0.016894	0.013795	0.010914	0.008361	0.0062	0.004448	0.003085	0.002067	0.001337
9	0.000182	0.000293	0.000461	0.000706	0.001052	0.001527	0.002158	0.00297	0.003978	0.005185	0.006577	0.008118	0.009745	0.011379	0.012921	0.014263	0.015305	0.015961	0.016172	0.015917	0.015214	0.014119	0.012718	0.011116	0.009425	0.007749	0.006176	0.00477	0.003568	0.002584	0.00181	0.001227	0.000803
9.1	8.7e-05	0.000141	0.000223	0.000342	0.000512	0.000745	0.001057	0.00146	0.001962	0.002566	0.003266	0.004045	0.004874	0.005712	0.00651	0.007215	0.007774	0.008143	0.008288	0.008197	0.007876	0.007349	0.006659	0.005857	0.005	0.004141	0.003326	0.00259	0.001955	0.00143	0.001013	0.000694	0.00046
9.2	3.9e-05	6.4e-05	0.000101	0.000156	0.000235	0.000344	0.000489	0.000678	0.000915	0.001201	0.001534	0.001907	0.002306	0.002714	0.003106	0.003457	0.003741	0.003937	0.004027	0.004003	0.003867	0.00363	0.003309	0.00293	0.002519	0.002102	0.001702	0.001338	0.001019	0.000753	0.000539	0.000374	0.000251
9.3	1.7e-05	2.7e-05	4.4e-05	6.8e-05	0.000102	0.00015	0.000214	0.000298	0.000403	0.000531	0.000681	0.00085	0.001032	0.00122	0.001402	0.001568	0.001704	0.001802	0.001853	0.001852	0.0018	0.001699	0.001559	0.00139	0.001204	0.001013	0.000827	0.000656	0.000505	0.000377	0.000273	0.000192	0.00013
9.4	7e-06	1.1e-05	1.8e-05	2.8e-05	4.2e-05	6.2e-05	8.8e-05	0.000123	0.000168	0.000222	0.000286	0.000358	0.000437	0.000518	0.000599	0.000672	0.000735	0.000781	0.000807	0.000812	0.000793	0.000754	0.000696	0.000625	0.000545	0.000462	0.000381	0.000305	0.000237	0.000179	0.000131	9.3e-05	6.4e-05
9.5	3e-06	4e-06	7e-06	1.1e-05	1.6e-05	2.4e-05	3.4e-05	4.8e-05	6.6e-05	8.8e-05	0.000113	0.000143	0.000175	0.000208	0.000242	0.000273	0.0003	0.00032	0.000333	0.000336	0.000331	0.000316	0.000294	0.000266	0.000234	0.0002	0.000166	0.000134	0.000105	8e-05	5.9e-05	4.3e-05	3e-05

## Sheet: Data_Fig2b_7
Fig. 2b Wigner functions during the first cycle at t=2250ns
EXP.
Re(α) Im(α)	-2	-1.9	-1.8	-1.7	-1.6	-1.5	-1.4	-1.3	-1.2	-1.1	-1	-0.9	-0.8	-0.7	-0.6	-0.5	-0.4	-0.3	-0.2	-0.1	0	0.1	0.2	0.3	0.4	0.5	0.6	0.7	0.8	0.9	1	1.1	1.2	1.3	1.4	1.5	1.6	1.7	1.8	1.9	2
-2	0.0315341	-0.0451989	-0.0189205	0.0546592	0.0136648	0.0105114	-0.0189205	0.0136648	-0.0220739	-0.00420455	-0.00210228	-0.00525569	0.0105114	-0.00735796	-0.030483	0.0115625	-0.0473012	-0.0136648	0.0241762	0.00630683	0.0168182	-0.0115625	0.0294319	0.030483	-0.0168182	-0.0315341	0.00315341	0.00315341	0.0168182	0.0168182	-0.0147159	0.00735796	0.0283807	-0.0504546	-0.00630683	-0.0126137	0.00315341	0.0168182	0.0126137	0.0336364	0.0409944
-1.9	0.00420455	0.0861933	0.0199716	0.0084091	0.0189205	0.0220739	-0.0199716	0.0294319	0.0210228	0.0367898	0.0283807	-0.0084091	0.0136648	-0.0168182	-0.0199716	-0.00525569	-0.0262784	-0.0399432	0.0315341	0.0346875	0.0210228	-0.00525569	0.0315341	0.0115625	0.0399432	0.0147159	-0.037841	0.0199716	0.060966	0.0189205	-0.00315341	-0.0220739	0.0199716	-0.0189205	-0.0483523	-0.00315341	-0.0115625	-0.0147159	-0.0157671	0.0147159	0.00525569
-1.8	0.00525569	0.0346875	0.00630683	0.0115625	0.00210228	0.0409944	-0.00525569	-0.00525569	0.00210228	-0.0199716	-0.0126137	0.0199716	0.00315341	-0.0199716	0.0189205	-0.00735796	0.0252273	0.0294319	0.0084091	0.0273296	-0.0252273	0.0578126	-0.0126137	-0.0273296	-0.00525569	-0.0178693	0.0147159	0.0283807	-0.0126137	0.00735796	0.0147159	-0.0241762	0.0157671	0	-0.0409944	-0.0210228	-0.0084091	0.030483	-0.0220739	0.0084091	-0.0294319
-1.7	-0.0504546	0.0168182	0.00210228	-0.0252273	-0.0483523	-0.0189205	0.0157671	-0.0115625	-0.00630683	0.0157671	0.0525569	-0.0147159	-0.00630683	0.0294319	-0.0210228	0.0283807	-0.0136648	0.0147159	0.0325853	-0.00735796	0	0.0105114	0.00735796	0.0325853	0.00946024	0.0430967	0.0252273	0.0115625	0.0084091	0.0199716	0.0241762	-0.0136648	-0.0084091	0.0210228	-0.00946024	0.0115625	-0.0451989	0.0241762	0.0136648	0.00315341	-0.0178693
-1.6	0.00630683	-0.0147159	-0.0367898	-0.0136648	0.0273296	0.00735796	-0.0210228	0.0451989	-0.0178693	-0.0199716	0.0168182	-0.0241762	-0.00210228	-0.0178693	-0.0620171	0.00210228	-0.0115625	-0.0126137	-0.00210228	0.0084091	0.00735796	0.0252273	0.0346875	0.0147159	-0.0168182	-0.0283807	0.0441478	0.0367898	-0.0189205	0.0315341	0.00315341	0.0409944	0.0147159	-0.023125	0.00420455	0.00525569	0.0241762	0.0168182	0.0136648	-0.0115625	0.0105114
-1.5	0.0220739	-0.0252273	-0.0283807	0.0157671	0.00105114	-0.00420455	0.00946024	0.0136648	0.0136648	0.023125	-0.0199716	-0.0147159	-0.0252273	-0.00105114	0.0315341	0.0105114	-0.0147159	0.0399432	-0.0084091	0.0199716	-0.0273296	0.0157671	-0.00210228	0.0189205	0.10196	0.0199716	0.00946024	0.0357387	0.0199716	-0.00525569	0.0084091	0.0578126	0.0388921	-0.0136648	-0.0494035	-0.00735796	-0.0294319	-0.00735796	-0.00315341	0.0136648	-0.00525569
-1.4	-0.00630683	-0.00105114	-0.00525569	0.0084091	-0.0147159	-0.00105114	0.0367898	0.0210228	-0.00735796	0.0084091	0.0273296	-0.0168182	-0.0357387	-0.023125	0.0178693	0.0126137	-0.0399432	0.0178693	0.0725285	0.0336364	0.00210228	0.0578126	0.0641194	0.0388921	0.0388921	0.0262784	0.0578126	-0.0157671	0.0441478	0.037841	-0.0157671	-0.0126137	-0.00630683	0.0157671	0.0273296	-0.0157671	0.00525569	-0.0199716	0.0199716	-0.0241762	0.0189205
-1.3	-0.0126137	-0.0346875	-0.0189205	0.00105114	0.00210228	0.0241762	-0.0199716	0.00420455	0.0157671	-0.023125	0.0346875	-0.00210228	0.0409944	0.0346875	0.0325853	0.0241762	0.0220739	0.0252273	0.0115625	-0.00105114	0.0399432	0.060966	0.0651705	0.0798865	0.0084091	0.0830399	0.107216	0.0147159	0.0620171	0.0084091	0.00735796	0.0346875	0.0241762	0.0483523	-0.0084091	0.0357387	0.0084091	0.0462501	0.00420455	0.030483	0.00735796
-1.2	0.0451989	-0.023125	-0.0283807	-0.00946024	0.00210228	-0.0189205	0.0189205	0	0.0252273	0.00315341	0.00105114	0.0136648	-0.0178693	0.0084091	0.0199716	0.0147159	0.0136648	0.0084091	0.0504546	0.0578126	0.0967047	0.0672728	0.0494035	0.0956535	0.098807	0.0641194	0.117727	0.0956535	0.068324	0.0346875	0.0252273	-0.00420455	0.0441478	-0.0262784	0.0105114	-0.037841	0.023125	0.0105114	0.00525569	-0.0157671	0.00105114
-1.1	0.0325853	0.0578126	0.0262784	0.0157671	0.00420455	-0.00630683	0.00946024	0.00210228	-0.0483523	0.0409944	0.00735796	-0.0336364	0.0315341	0.0115625	0.0336364	0.0441478	0.0557103	0.0882956	0.0399432	0.091449	0.0725285	0.105114	0.118779	0.154517	0.155568	0.0788353	0.112472	0.0588637	0.0809376	0.0557103	0.0504546	0.0294319	0.0451989	0.0252273	0.0252273	-0.00525569	0.00210228	0.0115625	0.0147159	-0.00420455	-0.0210228
-1	-0.0357387	0.0168182	-0.0252273	0.00420455	0	0.0189205	0.00210228	0.0157671	-0.0252273	0.00315341	0.0357387	0.0515058	0.0315341	0.0325853	-0.0147159	0.0777842	0.0767331	0.0651705	0.0819888	0.118779	0.121932	0.186051	0.193409	0.167131	0.174489	0.193409	0.204972	0.134546	0.105114	0.0861933	0.0967047	0.0630683	0.0178693	0.0336364	0.0199716	0.00315341	0.0262784	0.0409944	-0.00210228	0.0336364	-0.0241762
-0.9	0.0315341	-0.0262784	0.0199716	0.00630683	-0.00315341	0.00420455	0.00946024	-0.0294319	0.030483	0.00105114	0.00525569	0.0241762	0.0420455	0.0294319	0.0241762	0.0662217	0.0872444	0.0998581	0.159773	0.157671	0.192358	0.233353	0.244915	0.264887	0.245966	0.220739	0.234404	0.17554	0.181847	0.0861933	0.0462501	0.091449	0.0441478	0.0147159	0.0283807	0.0168182	0.0409944	-0.023125	-0.0220739	-0.00420455	0.00420455
-0.8	0	-0.0157671	0.00315341	0.037841	-0.0388921	0.00525569	-0.0136648	0.0178693	0.0168182	-0.0084091	0.0283807	-0.0262784	0.0084091	0.068324	0.0809376	0.0693751	0.120881	0.137699	0.189205	0.245966	0.274347	0.316392	0.373154	0.352131	0.289063	0.296421	0.259631	0.239659	0.135597	0.0903979	0.114574	0.0882956	0.0599149	0.0504546	-0.00420455	0.0325853	0.00946024	0.0273296	-0.00525569	-0.0084091	0.0262784
-0.7	0.0367898	0.0241762	0.0346875	0.0147159	-0.0367898	0.0136648	0	0.0262784	0.00630683	0.0315341	0.0294319	0.0115625	0.0409944	0.0588637	0.145057	0.134546	0.169233	0.235455	0.307983	0.353182	0.420455	0.457245	0.408893	0.460398	0.408893	0.384716	0.340569	0.220739	0.218637	0.115625	0.0830399	0.0798865	0.0409944	0.00630683	0.0220739	0.00210228	0.030483	0.0105114	0.00735796	-0.0441478	-0.0430967
-0.6	-0.0483523	0.0462501	-0.0252273	0.00946024	-0.0441478	0.0283807	0.00735796	-0.0252273	0.0147159	-0.0157671	0.0189205	0.0409944	0.0399432	0.0946024	0.131392	0.170284	0.24912	0.302728	0.384716	0.450938	0.530825	0.531876	0.535029	0.522416	0.492984	0.433069	0.333211	0.331108	0.206023	0.200767	0.0735796	0.0735796	0.0767331	0.00630683	-0.00630683	-0.0357387	0.0178693	0.00630683	0.0315341	-0.0126137	-0.0084091
-0.5	0.0451989	0.0115625	0.0147159	0.0115625	-0.0199716	0.0084091	0.0273296	0.023125	0.00525569	-0.00735796	0.0220739	0.0494035	0.0998581	0.114574	0.130341	0.24912	0.321648	0.398381	0.500342	0.533978	0.621222	0.641194	0.669575	0.63699	0.568666	0.492984	0.368949	0.364745	0.253324	0.137699	0.0935513	0.0788353	0.0367898	-0.00105114	0.00420455	-0.00525569	0.0147159	0.0157671	-0.0115625	-0.00525569	0.00735796
-0.4	0.0147159	0.0294319	0.0157671	0.0136648	-0.023125	-0.00105114	0.00105114	0.0599149	0.00946024	0.0578126	0	0.0367898	0.114574	0.206023	0.235455	0.343722	0.409944	0.463552	0.557103	0.704262	0.763126	0.782047	0.747359	0.691649	0.623325	0.529773	0.385768	0.336364	0.230199	0.145057	0.113523	0.0672728	0.0651705	0.0357387	0.0168182	-0.00315341	0.0084091	-0.0241762	-0.0147159	0.0315341	0.00210228
-0.3	0.0325853	0.00105114	0.0115625	0.0168182	0.00315341	-0.00735796	0.00315341	-0.0168182	0.0189205	0.0220739	0.0430967	0.0725285	0.130341	0.244915	0.285909	0.407841	0.512955	0.622274	0.705314	0.803069	0.861933	0.856677	0.823041	0.763126	0.675882	0.546592	0.435171	0.346875	0.245966	0.144006	0.112472	0.023125	0.060966	0.030483	0.00630683	0.00105114	0.0325853	0.00525569	0.0084091	-0.0147159	0.0126137
-0.2	-0.00630683	-0.023125	-0.0178693	-0.00105114	-0.0157671	0.0157671	-0.00630683	0.0157671	0.0409944	0.0473012	0.0725285	0.0903979	0.180796	0.26804	0.337415	0.462501	0.567614	0.701109	0.838808	0.902927	0.944973	0.93341	0.824092	0.75787	0.662217	0.565512	0.457245	0.302728	0.218637	0.149262	0.0861933	0.0315341	0.0409944	0.0105114	0	0.00946024	0.0084091	0.00210228	-0.0189205	0.0126137	0.00630683
-0.1	-0.0168182	0.0367898	0.0262784	0.030483	0.0283807	0.0241762	-0.00946024	0.0126137	0.0346875	0.0809376	0.0946024	0.158722	0.137699	0.316392	0.407841	0.53608	0.651705	0.799916	0.906081	0.962842	0.977558	0.948126	0.885058	0.770484	0.649603	0.511904	0.372103	0.261733	0.227046	0.112472	0.0367898	0.0746308	0.0451989	0.023125	0.0430967	0	0.00630683	-0.0451989	-0.0430967	-0.0178693	-0.00735796
0	0.037841	0.0168182	0.0241762	-0.0157671	-0.00105114	0.0283807	0.0262784	0.0189205	0.0662217	0.0861933	0.091449	0.165029	0.260682	0.364745	0.477217	0.629632	0.723183	0.855626	0.929206	0.971251	0.977558	0.932359	0.869291	0.717927	0.592842	0.497188	0.36054	0.26804	0.189205	0.12929	0.10196	0.0662217	0.0399432	0.0346875	0.0473012	-0.0283807	0.0325853	-0.0451989	0.0147159	-0.0084091	0.0294319
0.1	0.00105114	0.0189205	-0.00735796	0.0441478	0.00105114	-0.0388921	0.0315341	0.0210228	0.0189205	0.0704262	0.130341	0.204972	0.293267	0.398381	0.530825	0.640143	0.771535	0.86824	0.936564	0.974405	0.946024	0.876649	0.782047	0.645399	0.52662	0.409944	0.309035	0.169233	0.108267	0.0946024	0.084091	0.0241762	0.0220739	-0.0273296	0.0199716	0.00315341	-0.0136648	-0.0199716	-0.0084091	0.0388921	0.0336364
0.2	-0.00420455	0.0136648	-0.00525569	0.00420455	-0.0325853	-0.00105114	0.00946024	0.023125	0.0462501	0.0662217	0.110369	0.242813	0.319546	0.433069	0.518211	0.638041	0.762075	0.865086	0.922899	0.899774	0.879802	0.792558	0.734745	0.577075	0.444631	0.354233	0.290114	0.140852	0.0882956	0.0399432	0.0262784	-0.00946024	-0.00946024	-0.0409944	0.0105114	-0.0147159	0	-0.037841	-0.0409944	-0.0147159	-0.00315341
0.3	0.0294319	0.0262784	-0.00735796	0.0136648	0.0168182	0.0199716	0.0336364	0.0367898	0.0662217	0.0798865	0.118779	0.26804	0.335313	0.438324	0.5077	0.610711	0.725285	0.786251	0.82199	0.847217	0.77574	0.687444	0.561308	0.477217	0.370001	0.2775	0.165029	0.169233	0.110369	0.0998581	0.0367898	0.0147159	0.0588637	0.00735796	0.030483	-0.030483	-0.030483	-0.00735796	0.00946024	-0.030483	-0.0105114
0.4	-0.0126137	-0.00735796	0.0115625	0.00735796	0.023125	0.0325853	0.0220739	0.0241762	0.0777842	0.108267	0.147159	0.219688	0.278552	0.410995	0.535029	0.612813	0.674831	0.725285	0.728439	0.71162	0.675882	0.595995	0.48983	0.396279	0.312188	0.225995	0.152415	0.0746308	0.091449	0.023125	-0.00105114	-0.00210228	-0.0367898	-0.00210228	-0.0105114	-0.0168182	-0.00735796	-0.0136648	-0.00420455	-0.0084091	0.0525569
0.5	0.0105114	0.0262784	0.0241762	-0.0220739	-0.00735796	-0.0178693	0.0651705	0.0336364	0.0903979	0.121932	0.112472	0.21233	0.294319	0.376307	0.474063	0.520313	0.581279	0.601251	0.624376	0.617018	0.538183	0.451989	0.402586	0.290114	0.227046	0.195512	0.117727	0.0430967	0.0210228	0.030483	0.0346875	0.0115625	-0.0147159	-0.0126137	0.0084091	0.0178693	0.00630683	0.060966	0.00210228	0.0430967	0.0178693
0.6	0.0409944	0.0273296	-0.0084091	-0.030483	0.0252273	-0.00420455	0.0515058	0.0441478	0.0462501	0.098807	0.137699	0.20287	0.272245	0.346875	0.393126	0.458296	0.476165	0.533978	0.567614	0.456194	0.433069	0.364745	0.209176	0.185	0.158722	0.12929	0.0557103	0.0430967	0	0.0084091	0.0336364	-0.0483523	0.0168182	-0.0273296	0.00210228	-0.0168182	0.0115625	-0.0273296	0.0557103	0.0283807	-0.0273296
0.7	0.00210228	0.037841	0.00105114	-0.00946024	0.0189205	-0.0178693	0.00630683	0.0315341	0.0388921	0.0977558	0.165029	0.163978	0.230199	0.274347	0.364745	0.36054	0.392074	0.407841	0.419404	0.345824	0.288012	0.312188	0.209176	0.149262	0.116676	0.0830399	0.0630683	0.0252273	0.0252273	0.0441478	0.0168182	0.00210228	-0.00315341	0.0409944	0	-0.0136648	-0.0252273	0.0273296	-0.0189205	0.0189205	0.0084091
0.8	0.0262784	-0.0115625	0.0168182	-0.0168182	0.023125	-0.0084091	0.0315341	0.0441478	0.0809376	0.0956535	0.125085	0.15662	0.201818	0.228097	0.272245	0.326904	0.333211	0.342671	0.290114	0.259631	0.203921	0.185	0.149262	0.16608	0.0525569	-0.00630683	-0.023125	0.00946024	0.0157671	0.00210228	0.00630683	0.0147159	0.030483	0.0199716	0.0599149	-0.0294319	0.0409944	0.0199716	-0.023125	0.00946024	0.00210228
0.9	0.030483	-0.030483	0.0105114	0.0672728	-0.00630683	0.0147159	0.0367898	0.0525569	0.0714774	0.0462501	0.0746308	0.0746308	0.153466	0.157671	0.265938	0.259631	0.244915	0.219688	0.244915	0.142955	0.146108	0.141904	0.0851422	0.0126137	0.023125	-0.0126137	0.0336364	0.00946024	0.0546592	0.0273296	-0.0084091	-0.00735796	0.0178693	-0.0441478	0.0420455	0.0189205	-0.0210228	0.023125	-0.0588637	0.0157671	-0.0178693
1	-0.00210228	0.0126137	-0.0189205	0.0220739	-0.0157671	0.030483	0.00946024	0.0504546	0.0494035	0.0420455	0.103012	0.110369	0.15662	0.153466	0.173438	0.181847	0.14821	0.162926	0.150313	0.141904	0.0977558	0.104063	0.0798865	0.0262784	0.00210228	0.0367898	0.0483523	0.00210228	0.00630683	-0.00420455	0.00210228	0.00315341	-0.0241762	-0.00315341	0.0084091	0.0241762	-0.00105114	0.00735796	0.00105114	-0.0105114	-0.030483
1.1	-0.0252273	0.0199716	0.00210228	-0.00105114	0.00105114	-0.00105114	0.0367898	0.0409944	0.0136648	0.0872444	0.0662217	0.111421	0.0830399	0.114574	0.144006	0.0956535	0.0946024	0.098807	0.0946024	0.0967047	0.0399432	0.0704262	0.0367898	0.0136648	0.0409944	0.0126137	-0.0105114	-0.0105114	-0.0168182	-0.00735796	-0.0315341	-0.0105114	0.0115625	-0.0157671	-0.0084091	0.0241762	0.0462501	-0.00420455	0.00735796	0.0084091	0.0178693
1.2	0.00210228	-0.00630683	0.0220739	-0.0262784	0.053608	0.0388921	-0.00525569	0.0473012	-0.0084091	0.0388921	0.0346875	0.0651705	0.0788353	0.0903979	0.0641194	0.113523	0.15662	0.115625	0.0557103	0.0084091	0.0357387	0.0599149	-0.0084091	0.0220739	0.0189205	-0.023125	0.0336364	-0.0557103	-0.0210228	-0.0273296	0.00315341	-0.030483	0.0525569	-0.00946024	-0.0147159	-0.0220739	0.0473012	-0.0588637	0.0126137	-0.0283807	-0.030483
1.3	0.0199716	-0.0241762	0.0367898	0.0084091	0.0315341	-0.00420455	0.00420455	-0.00420455	0.0357387	0.0147159	0.0830399	0.0420455	0.053608	0.0693751	0.0367898	0.0451989	0.0672728	0.0252273	0.084091	-0.00315341	0.0473012	0.0441478	-0.0189205	-0.0283807	-0.0126137	0	0.0220739	-0.0168182	0.00630683	0.0294319	-0.0115625	0.00420455	-0.00630683	-0.0294319	0.053608	0.0315341	0.00420455	-0.037841	0.0084091	0.0136648	-0.00210228
1.4	-0.0147159	0.0441478	0	-0.00735796	0.0451989	0.0441478	0.0105114	-0.00315341	0.0283807	-0.0115625	0.0714774	0.00210228	0.0693751	0.068324	0.0315341	0.0273296	0.0620171	0.0147159	0.0147159	0.0157671	0.00630683	-0.0126137	0.0168182	-0.0241762	0.053608	0.00525569	0.00420455	-0.00946024	0.0147159	0.00630683	0.00210228	0.0399432	0.00315341	0.0168182	0.0168182	0.0567614	-0.00946024	-0.0126137	-0.00735796	0.0346875	-0.00946024
1.5	0.0178693	-0.0315341	-0.0283807	0.00525569	0.0473012	0.0157671	-0.0084091	0.0157671	0.0168182	0.00105114	0.0483523	-0.00420455	0.0725285	0.0147159	0.0294319	-0.00420455	0.0147159	0.0210228	0.0525569	0.0136648	0.00525569	0.0336364	0.00420455	0.0346875	-0.00420455	0.0178693	-0.00630683	-0.0273296	0.00946024	0.0105114	0.0620171	-0.0357387	0.0630683	-0.0252273	0.0557103	-0.0084091	0.0294319	0.0388921	0.0115625	0.0294319	0.00210228
1.6	-0.00525569	0.0336364	-0.0220739	-0.030483	-0.0105114	-0.0168182	-0.0336364	0.0105114	-0.0147159	-0.0126137	0.0294319	0.0105114	0.0399432	-0.00420455	0.0189205	0.0168182	0.0189205	0.0273296	0.0346875	-0.00420455	0.0273296	0.0494035	-0.00420455	0	0.00420455	-0.00210228	-0.060966	-0.0210228	0	-0.0346875	-0.00105114	0.0252273	0.0105114	0.0388921	0.00946024	0.0178693	-0.0220739	-0.0147159	0.0283807	-0.0168182	0.00420455
1.7	-0.0210228	0.0136648	0.00420455	0.0199716	-0.0441478	0.00735796	0.0515058	-0.00315341	0.0178693	-0.00946024	0.0189205	0.0220739	0	0.0672728	-0.00315341	0.0220739	0.0136648	0.00946024	0.0084091	0.0157671	0.0210228	0.0105114	-0.00735796	-0.00210228	-0.0157671	0.00630683	-0.0126137	-0.0115625	-0.0178693	-0.023125	-0.0252273	-0.0199716	-0.0189205	0.00735796	-0.0105114	-0.0283807	0.030483	0.0262784	-0.0283807	-0.0704262	0.00420455
1.8	0.0336364	0.0157671	0.0115625	-0.0115625	0.0262784	0.0336364	0.0157671	0.030483	0.0483523	-0.0147159	-0.0283807	-0.0084091	0.0252273	-0.0157671	0	0.030483	-0.00105114	-0.0157671	0.00630683	-0.00105114	0.0115625	0.0367898	-0.0325853	0.0157671	-0.0168182	-0.0283807	0.0147159	-0.00630683	0.00105114	-0.00315341	0.00210228	0.0136648	-0.0147159	0.0367898	-0.0189205	-0.00946024	-0.0346875	-0.00735796	0.0199716	-0.0084091	-0.00105114
1.9	0.00210228	0.00420455	-0.0515058	-0.0105114	-0.0283807	-0.0136648	-0.00946024	-0.00735796	0.0357387	0.0084091	-0.0199716	0.0315341	-0.00315341	0.0199716	-0.0336364	0.0157671	-0.0283807	-0.0105114	0.0168182	0.0409944	-0.0168182	0.0473012	0.0168182	-0.00105114	-0.0262784	-0.0325853	0.0189205	-0.0210228	0.0388921	-0.00735796	-0.00105114	0.0147159	0.00105114	0.0189205	-0.0147159	-0.0473012	0.00105114	-0.0252273	0.0252273	0.0126137	-0.0199716
2	-0.037841	-0.00630683	0.0788353	-0.0189205	0.00315341	0.00105114	-0.00630683	-0.00946024	0.0168182	0.0294319	-0.0147159	-0.023125	0.0273296	-0.030483	0	-0.00210228	-0.00105114	-0.00735796	0.00105114	0.0147159	-0.00735796	0.00525569	0.0336364	-0.0168182	-0.0147159	0.00525569	-0.0367898	-0.00420455	0.0273296	-0.0220739	-0.0157671	0.0105114	-0.00630683	0.0262784	0.0262784	-0.037841	-0.0210228	-0.0273296	-0.00946024	0.00630683	-0.0252273
SIM.
Re(α) Im(α)	-2	-1.9	-1.8	-1.7	-1.6	-1.5	-1.4	-1.3	-1.2	-1.1	-1	-0.9	-0.8	-0.7	-0.6	-0.5	-0.4	-0.3	-0.2	-0.1	0	0.1	0.2	0.3	0.4	0.5	0.6	0.7	0.8	0.9	1	1.1	1.2	1.3	1.4	1.5	1.6	1.7	1.8	1.9	2
-2	0	0	0	0	0	0	0	0	0	0	1e-06	2e-06	5e-06	1e-05	2e-05	3.6e-05	6.1e-05	0.0001	0.000155	0.00023	0.000324	0.000436	0.00056	0.000686	0.000804	0.000901	0.000966	0.000991	0.000973	0.000915	0.000824	0.000711	0.000589	0.000467	0.000356	0.00026	0.000183	0.000123	8e-05	5e-05	3e-05
-1.9	0	0	0	0	0	0	0	0	0	1e-06	3e-06	6e-06	1.3e-05	2.5e-05	4.7e-05	8.3e-05	0.000139	0.000224	0.000342	0.000499	0.000694	0.000921	0.001167	0.001413	0.001635	0.001809	0.001915	0.00194	0.001881	0.001747	0.001554	0.001326	0.001084	0.000851	0.00064	0.000463	0.000321	0.000214	0.000137	8.5e-05	5e-05
-1.8	0	0	0	0	0	0	0	0	1e-06	3e-06	7e-06	1.4e-05	3e-05	5.7e-05	0.000105	0.000183	0.000305	0.000482	0.000727	0.001045	0.001433	0.001876	0.002346	0.002803	0.003201	0.003496	0.003653	0.003653	0.003498	0.003208	0.002819	0.002375	0.001919	0.001487	0.001106	0.000789	0.000541	0.000356	0.000226	0.000137	8e-05
-1.7	0	0	0	0	0	0	0	1e-06	3e-06	7e-06	1.6e-05	3.3e-05	6.7e-05	0.000127	0.000229	0.000394	0.000644	0.001003	0.00149	0.00211	0.002853	0.003683	0.004542	0.005353	0.006032	0.006501	0.006704	0.006618	0.006255	0.005664	0.004914	0.004087	0.00326	0.002494	0.001832	0.001291	0.000874	0.000569	0.000356	0.000214	0.000124
-1.6	0	0	0	0	0	0	1e-06	3e-06	7e-06	1.6e-05	3.6e-05	7.4e-05	0.000145	0.000272	0.000482	0.000815	0.001312	0.002012	0.002943	0.004108	0.005473	0.006966	0.00847	0.009844	0.010942	0.011633	0.011836	0.011528	0.010753	0.009608	0.008228	0.006754	0.005318	0.004016	0.002911	0.002026	0.001354	0.00087	0.000537	0.000319	0.000182
-1.5	0	0	0	0	0	1e-06	3e-06	7e-06	1.6e-05	3.6e-05	7.8e-05	0.000159	0.000306	0.000562	0.00098	0.001628	0.002578	0.003891	0.005605	0.007705	0.010115	0.012687	0.015207	0.017426	0.019099	0.020026	0.020097	0.019309	0.017767	0.015662	0.013232	0.010717	0.008325	0.006204	0.004437	0.003047	0.00201	0.001274	0.000776	0.000455	0.000256
-1.4	0	0	0	0	1e-06	2e-06	6e-06	1.5e-05	3.6e-05	7.9e-05	0.000165	0.000329	0.000623	0.00112	0.00192	0.003135	0.004882	0.007252	0.010283	0.013921	0.018003	0.022247	0.026279	0.029683	0.032071	0.033156	0.032809	0.031085	0.028207	0.024524	0.020434	0.016324	0.012507	0.009193	0.006486	0.004393	0.002858	0.001786	0.001073	0.00062	0.000345
-1.3	0	0	0	1e-06	2e-06	5e-06	1.4e-05	3.4e-05	7.6e-05	0.000165	0.000338	0.000658	0.00122	0.002154	0.003625	0.005818	0.008909	0.01302	0.018169	0.024219	0.030845	0.037548	0.0437	0.048642	0.051798	0.052783	0.051487	0.04809	0.043023	0.036878	0.030297	0.023863	0.018026	0.013064	0.009087	0.006068	0.003892	0.002398	0.001421	0.000809	0.000444
-1.2	0	0	1e-06	2e-06	5e-06	1.2e-05	3e-05	7.1e-05	0.000157	0.000331	0.000664	0.001267	0.002302	0.003989	0.006593	0.010398	0.015656	0.022508	0.030909	0.040557	0.050862	0.060979	0.069911	0.076667	0.080443	0.080779	0.077654	0.071483	0.063029	0.053249	0.043116	0.033471	0.02492	0.017799	0.012201	0.00803	0.005075	0.003082	0.001799	0.00101	0.000545
-1.1	0	0	1e-06	4e-06	1e-05	2.7e-05	6.3e-05	0.000144	0.000312	0.000641	0.001256	0.002346	0.004182	0.007111	0.011543	0.01789	0.026482	0.03745	0.050605	0.065357	0.080694	0.095266	0.10757	0.116197	0.120104	0.118819	0.112536	0.102067	0.088672	0.073811	0.058886	0.045039	0.033036	0.023247	0.015698	0.010177	0.006336	0.003789	0.002178	0.001204	0.00064
-1	0	1e-06	3e-06	9e-06	2.2e-05	5.5e-05	0.000127	0.000281	0.000593	0.001191	0.002284	0.004181	0.007308	0.012197	0.019445	0.029618	0.043107	0.059958	0.079716	0.101325	0.123149	0.143143	0.159157	0.16931	0.172358	0.167947	0.156676	0.139969	0.119775	0.098202	0.077165	0.058128	0.041991	0.029098	0.019348	0.01235	0.007569	0.004457	0.002522	0.001372	0.000718
-0.9	1e-06	3e-06	7e-06	1.9e-05	4.6e-05	0.000108	0.000244	0.000526	0.001082	0.002126	0.003992	0.007162	0.012279	0.02012	0.03151	0.047169	0.067498	0.092343	0.12079	0.151088	0.180742	0.206815	0.226395	0.237132	0.237702	0.228076	0.20952	0.184317	0.15531	0.125383	0.097005	0.071943	0.051162	0.034898	0.02284	0.014347	0.008653	0.005013	0.00279	0.001493	0.000768
-0.8	2e-06	6e-06	1.5e-05	3.7e-05	8.9e-05	0.000204	0.000449	0.000943	0.001895	0.003643	0.0067	0.011787	0.019831	0.031909	0.049097	0.07224	0.101647	0.136776	0.176016	0.216646	0.255063	0.287269	0.309552	0.319185	0.314983	0.297537	0.269084	0.233032	0.193295	0.153603	0.116967	0.085373	0.059744	0.040097	0.025817	0.015952	0.009462	0.00539	0.00295	0.001552	0.000785
-0.7	4e-06	1.2e-05	2.9e-05	7.1e-05	0.000165	0.000368	0.000789	0.001618	0.00318	0.005989	0.010797	0.018634	0.030777	0.048639	0.073542	0.106374	0.147181	0.194798	0.24662	0.298675	0.346036	0.383556	0.406784	0.412838	0.40099	0.372814	0.33184	0.282829	0.230868	0.180527	0.135256	0.097121	0.066854	0.044128	0.027939	0.016972	0.009896	0.00554	0.002979	0.001539	0.000764
-0.6	9e-06	2.2e-05	5.5e-05	0.000129	0.000291	0.000634	0.001324	0.002658	0.005117	0.009443	0.0167	0.028289	0.045885	0.071247	0.10588	0.150571	0.20488	0.26672	0.332196	0.395834	0.451254	0.492198	0.51369	0.513031	0.490364	0.448622	0.392912	0.329485	0.264592	0.20352	0.149974	0.105901	0.071676	0.046509	0.028941	0.017276	0.009895	0.005441	0.002872	0.001457	0.00071
-0.5	1.7e-05	4.1e-05	9.7e-05	0.000221	0.000489	0.00104	0.002127	0.00418	0.007888	0.014281	0.024789	0.041237	0.065712	0.100277	0.146499	0.204856	0.274145	0.351054	0.430132	0.504249	0.565589	0.606985	0.623301	0.612478	0.575964	0.518394	0.446623	0.368384	0.290944	0.220062	0.159437	0.110671	0.073616	0.046937	0.028692	0.01682	0.00946	0.005105	0.002644	0.001315	0.000629
-0.4	2.9e-05	7e-05	0.000162	0.000362	0.000783	0.00163	0.003267	0.006296	0.011656	0.020715	0.035314	0.057716	0.09039	0.135599	0.194787	0.267869	0.352582	0.444126	0.535322	0.617389	0.681276	0.719293	0.726639	0.702396	0.649721	0.575165	0.487334	0.39526	0.306918	0.228199	0.162493	0.110831	0.072424	0.045351	0.02722	0.015663	0.008643	0.004575	0.002324	0.001133	0.00053
-0.3	4.9e-05	0.000114	0.000258	0.000565	0.001195	0.002441	0.004799	0.00908	0.016508	0.028821	0.048282	0.077563	0.119426	0.176167	0.248876	0.336626	0.435835	0.540043	0.64034	0.726491	0.788609	0.819023	0.813832	0.773731	0.703857	0.612701	0.510412	0.406956	0.310585	0.226924	0.158749	0.106351	0.068241	0.041948	0.024708	0.013947	0.007547	0.003916	0.001949	0.00093	0.000426
-0.2	7.6e-05	0.000175	0.00039	0.000838	0.001742	0.003494	0.006749	0.012545	0.022416	0.038471	0.063364	0.100094	0.151565	0.219898	0.305568	0.406559	0.517798	0.631152	0.736169	0.821569	0.877206	0.896049	0.875644	0.818643	0.732228	0.626621	0.513099	0.402042	0.301481	0.216379	0.148659	0.097779	0.061581	0.037142	0.021457	0.011875	0.006297	0.0032	0.001559	0.000728	0.000326
-0.1	0.000114	0.000257	0.000561	0.001187	0.002426	0.004784	0.009087	0.016612	0.029193	0.049277	0.079833	0.124052	0.184788	0.263743	0.360544	0.471916	0.591268	0.708965	0.813418	0.892888	0.937638	0.941895	0.905079	0.831923	0.731474	0.615245	0.495054	0.381101	0.280701	0.197834	0.133431	0.08613	0.053217	0.031477	0.017826	0.009666	0.00502	0.002497	0.00119	0.000543	0.000238
0	0.000161	0.000358	0.000771	0.001606	0.003231	0.006271	0.011724	0.021091	0.036474	0.060586	0.096586	0.147682	0.216459	0.303982	0.408855	0.526499	0.648951	0.765445	0.863829	0.932593	0.963081	0.951278	0.898683	0.811988	0.701674	0.579923	0.458423	0.346611	0.250681	0.173433	0.114789	0.072688	0.04404	0.025533	0.014167	0.007523	0.003823	0.00186	0.000866	0.000386	0.000165
0.1	0.000218	0.000477	0.001012	0.002078	0.004119	0.007875	0.0145	0.025687	0.043739	0.071523	0.112238	0.168914	0.243657	0.336727	0.445643	0.564623	0.684653	0.79437	0.881728	0.93614	0.950588	0.923106	0.857219	0.761197	0.646335	0.524774	0.407422	0.30247	0.214732	0.145782	0.09465	0.058771	0.034902	0.019824	0.01077	0.005597	0.002782	0.001323	0.000602	0.000262	0.000109
0.2	0.00028	0.000606	0.00127	0.002573	0.00503	0.00948	0.017203	0.030026	0.05036	0.0811	0.12531	0.185658	0.263612	0.358542	0.466942	0.582088	0.694375	0.792461	0.86508	0.903152	0.901651	0.860688	0.785511	0.685383	0.571707	0.455892	0.347531	0.253259	0.176432	0.117498	0.074805	0.045528	0.026489	0.014733	0.007833	0.003981	0.001934	0.000898	0.000398	0.000169	6.8e-05
0.3	0.000344	0.000737	0.001526	0.003053	0.00589	0.010949	0.01959	0.033702	0.055697	0.088356	0.134454	0.196145	0.274169	0.36703	0.470387	0.576948	0.677054	0.759999	0.815868	0.837481	0.821901	0.771095	0.691516	0.592751	0.485619	0.380236	0.28453	0.203474	0.139054	0.090811	0.05667	0.033793	0.019254	0.010481	0.005451	0.002708	0.001285	0.000582	0.000252	0.000104	4.1e-05
0.4	0.000405	0.000859	0.001758	0.003474	0.006618	0.01214	0.021425	0.036341	0.059194	0.092523	0.138685	0.199233	0.274175	0.361275	0.455645	0.549863	0.634747	0.70075	0.739702	0.746465	0.720046	0.663833	0.584874	0.49242	0.396138	0.304487	0.223602	0.156871	0.105134	0.067306	0.041156	0.024036	0.013405	0.007139	0.003629	0.001761	0.000816	0.00036	0.000152	6.1e-05	2.3e-05
0.5	0.000457	0.000959	0.001943	0.003795	0.00714	0.012931	0.022516	0.037664	0.060479	0.093156	0.137557	0.194614	0.263684	0.341999	0.424464	0.50396	0.572231	0.621253	0.644764	0.63958	0.6063	0.549193	0.47529	0.392959	0.31035	0.234118	0.16868	0.116064	0.07626	0.047843	0.028656	0.016384	0.008941	0.004656	0.002313	0.001096	0.000495	0.000213	8.7e-05	3.4e-05	1.3e-05
0.6	0.000496	0.001029	0.002062	0.003983	0.007404	0.01324	0.02275	0.037537	0.059427	0.090212	0.131235	0.18286	0.243934	0.311413	0.38033	0.444237	0.496117	0.529627	0.540367	0.526823	0.490719	0.436652	0.371125	0.301258	0.233531	0.172859	0.122161	0.082417	0.053076	0.032621	0.019132	0.010706	0.005714	0.002908	0.001411	0.000652	0.000287	0.00012	4.8e-05	1.8e-05	7e-06
0.7	0.000516	0.001061	0.002104	0.004019	0.007383	0.013038	0.022112	0.03599	0.056179	0.084052	0.120464	0.165309	0.217111	0.272802	0.327831	0.376673	0.413698	0.434219	0.435468	0.417208	0.381794	0.333675	0.278472	0.221894	0.168796	0.122568	0.084944	0.056177	0.035448	0.021338	0.012251	0.006706	0.0035	0.00174	0.000824	0.000372	0.00016	6.5e-05	2.5e-05	9e-06	3e-06
0.8	0.000516	0.001053	0.002066	0.003902	0.007085	0.012356	0.020683	0.033209	0.051113	0.075368	0.106417	0.143814	0.185948	0.229945	0.271873	0.307255	0.33183	0.342394	0.337477	0.317684	0.285569	0.24509	0.200807	0.157039	0.117206	0.083472	0.056717	0.036761	0.022723	0.013393	0.007525	0.004029	0.002055	0.000998	0.000461	0.000203	8.5e-05	3.4e-05	1.3e-05	5e-06	2e-06
0.9	0.000498	0.001005	0.001953	0.003648	0.006546	0.011274	0.018627	0.029503	0.04477	0.065059	0.090493	0.120427	0.153277	0.186524	0.216954	0.241138	0.256051	0.259694	0.251529	0.232611	0.205361	0.173054	0.139173	0.1068	0.078191	0.054606	0.03637	0.023097	0.013983	0.008068	0.004435	0.002322	0.001157	0.000549	0.000247	0.000106	4.3e-05	1.7e-05	6e-06	2e-06	1e-06
1	0.000462	0.000925	0.001779	0.003286	0.005826	0.009909	0.016157	0.025242	0.037764	0.054078	0.07409	0.097082	0.121621	0.145626	0.166613	0.182101	0.19009	0.189477	0.180313	0.163793	0.141999	0.11747	0.092715	0.069804	0.050123	0.034319	0.022402	0.013937	0.008262	0.004666	0.002509	0.001284	0.000625	0.000289	0.000127	5.3e-05	2.1e-05	8e-06	3e-06	1e-06	0
1.1	0.000414	0.000821	0.001562	0.002852	0.004997	0.008393	0.013504	0.020807	0.030685	0.043293	0.058417	0.075357	0.092907	0.109443	0.123149	0.132337	0.135784	0.132999	0.124337	0.110924	0.094418	0.076668	0.059377	0.043853	0.030878	0.020725	0.013257	0.008078	0.004689	0.002591	0.001362	0.000682	0.000324	0.000146	6.3e-05	2.6e-05	1e-05	4e-06	1e-06	0	0
1.2	0.000358	0.000702	0.001322	0.002388	0.004133	0.006853	0.010878	0.016527	0.024022	0.033388	0.044362	0.05633	0.068336	0.079183	0.087616	0.092558	0.093333	0.08982	0.082478	0.072254	0.060377	0.048115	0.03656	0.026483	0.018284	0.012028	0.007538	0.004499	0.002556	0.001382	0.000711	0.000347	0.000161	7.1e-05	3e-05	1.2e-05	4e-06	2e-06	1e-06	0	0
1.3	0.000299	0.00058	0.001081	0.001929	0.003297	0.005395	0.008448	0.012654	0.018122	0.024808	0.032452	0.040554	0.048401	0.055158	0.060007	0.062308	0.061738	0.058366	0.052636	0.045273	0.037134	0.029038	0.021645	0.015377	0.010408	0.00671	0.00412	0.002408	0.001339	0.000708	0.000356	0.00017	7.7e-05	3.3e-05	1.4e-05	5e-06	2e-06	1e-06	0	0	0
1.4	0.000241	0.000463	0.000853	0.001504	0.002538	0.004097	0.006327	0.00934	0.013177	0.017763	0.022872	0.028123	0.033015	0.036996	0.039565	0.040373	0.039304	0.036496	0.032319	0.02729	0.021968	0.016855	0.012324	0.008585	0.005696	0.003599	0.002164	0.001239	0.000674	0.000349	0.000172	8e-05	3.5e-05	1.5e-05	6e-06	2e-06	1e-06	0	0	0	0
1.5	0.000188	0.000357	0.00065	0.001132	0.001885	0.003002	0.00457	0.006647	0.009236	0.012257	0.015531	0.018787	0.021689	0.023895	0.025116	0.025183	0.024082	0.021961	0.019095	0.015827	0.012502	0.009411	0.006749	0.00461	0.002998	0.001856	0.001093	0.000613	0.000326	0.000165	7.9e-05	3.6e-05	1.6e-05	6e-06	2e-06	1e-06	0	0	0	0	0
1.6	0.000142	0.000266	0.000478	0.000822	0.001351	0.002122	0.003184	0.004561	0.006241	0.008151	0.010162	0.01209	0.013724	0.014861	0.01535	0.015121	0.014203	0.012718	0.010856	0.008831	0.006845	0.005055	0.003555	0.002381	0.001518	0.000921	0.000531	0.000292	0.000152	7.5e-05	3.5e-05	1.6e-05	7e-06	3e-06	1e-06	0	0	0	0	0	0
1.7	0.000103	0.000192	0.00034	0.000577	0.000935	0.001448	0.00214	0.003019	0.004065	0.005225	0.006407	0.007495	0.008364	0.008901	0.009033	0.008741	0.008063	0.007089	0.00594	0.004742	0.003606	0.002612	0.001802	0.001183	0.000739	0.000439	0.000248	0.000133	6.8e-05	3.3e-05	1.5e-05	7e-06	3e-06	1e-06	0	0	0	0	0	0	0
1.8	7.3e-05	0.000133	0.000234	0.000391	0.000625	0.000953	0.001387	0.001927	0.002553	0.003228	0.003893	0.004477	0.00491	0.005134	0.005119	0.004864	0.004406	0.003803	0.003128	0.00245	0.001828	0.001299	0.000879	0.000566	0.000346	0.000202	0.000112	5.9e-05	2.9e-05	1.4e-05	6e-06	3e-06	1e-06	0	0	0	0	0	0	0	0
1.9	5e-05	9e-05	0.000155	0.000256	0.000403	0.000606	0.000868	0.001186	0.001546	0.001922	0.002279	0.002576	0.002776	0.002852	0.002793	0.002606	0.002318	0.001964	0.001585	0.001219	0.000892	0.000622	0.000412	0.00026	0.000156	8.9e-05	4.8e-05	2.5e-05	1.2e-05	6e-06	2e-06	1e-06	0	0	0	0	0	0	0	0	0
2	3.3e-05	5.8e-05	0.0001	0.000162	0.000251	0.000371	0.000524	0.000704	0.000903	0.001103	0.001286	0.001428	0.001512	0.001526	0.001467	0.001344	0.001174	0.000976	0.000773	0.000583	0.000419	0.000286	0.000186	0.000115	6.8e-05	3.8e-05	2e-05	1e-05	5e-06	2e-06	1e-06	0	0	0	0	0	0	0	0	0	0

## Sheet: Data_Fig2c_1
Fig. 2c Measured Wigner functions after the first evolutionary cycle, C=1
Re(α) Im(α)	-1	-0.9	-0.8	-0.7	-0.6	-0.5	-0.4	-0.3	-0.2	-0.1	0	0.1	0.2	0.3	0.4	0.5	0.6	0.7	0.8	0.9	1
-4	-0.0283056	0.032499	0.0220155	0.0251605	-0.0335474	0.0220155	-0.00314507	-0.0209671	-0.00314507	0.00209671	-0.00629013	0.014677	0.0733849	0.0136286	-0.0398375	-0.00419342	0.00104836	0.029354	-0.014677	-0.0304023	0.0136286
-3.9	-0.00314507	0.0524178	0.0104836	-0.0304023	0.00104836	-0.0188704	-0.00104836	0.0366924	0.0115319	-0.0104836	0.014677	0	0.0262089	0.0125803	0.0199188	0.0167737	0.00838684	0.00314507	-0.0251605	0.0366924	0.0094352
-3.8	0.0167737	0.032499	-0.00629013	-0.00419342	-0.0387891	-0.0272572	-0.00314507	0.00629013	0.00733849	-0.0104836	-0.0104836	0.0094352	-0.0230638	0.0440309	-0.00419342	0.0115319	-0.0482243	-0.0283056	0.0167737	0.0283056	-0.0524178
-3.7	-0.0377408	0.00838684	0.0094352	-0.0136286	0.0115319	0.0345957	0.064998	0.0283056	0.0220155	-0.00629013	-0.0492727	-0.0587079	0.0209671	0.0104836	0.0262089	0.0335474	-0.00104836	-0.00209671	0	-0.00733849	0.0188704
-3.6	0.0345957	-0.017822	-0.00209671	-0.0220155	-0.0104836	0.00209671	-0.00838684	0.0094352	0.0115319	-0.0492727	-0.0429826	-0.032499	0.0272572	0.0262089	-0.0241122	0.0188704	-0.0230638	0.00419342	0.00104836	-0.0366924	0.0398375
-3.5	0.0115319	-0.0691915	0.00419342	-0.0136286	-0.00209671	-0.032499	0.0115319	-0.0534661	0.0251605	0.0209671	0.00209671	0.017822	0.014677	-0.0125803	0.00314507	-0.00419342	0.00419342	0.0419342	0.00209671	-0.0136286	0.0335474
-3.4	0.0125803	-0.0209671	-0.0220155	0.00419342	0.0524178	-0.00314507	0.032499	-0.0356441	0.0199188	0.00419342	0.0209671	-0.0314507	0.032499	-0.0167737	-0.0366924	-0.00838684	0.0251605	0.00629013	-0.014677	0.0188704	0.00524178
-3.3	-0.00419342	0.00419342	0.0241122	0.00629013	0.0209671	-0.0314507	-0.0188704	-0.00314507	-0.029354	-0.00104836	0.0136286	0.0262089	0.0209671	0.00104836	-0.00629013	0.00629013	0.0262089	0.00629013	-0.0188704	0.00104836	0.0314507
-3.2	0.014677	0.0125803	0.0419342	0.0272572	-0.00419342	0.00524178	-0.014677	0.0251605	0.00838684	0.00733849	-0.0314507	-0.00629013	-0.0314507	0.0262089	0.0115319	0.032499	-0.0262089	0.00314507	-0.0188704	0.0220155	0.0115319
-3.1	0.0157253	0.0272572	-0.0209671	0.0104836	0.0335474	-0.00209671	0.00104836	0.029354	-0.00838684	0.0345957	-0.0125803	0.047176	0	-0.0136286	-0.0387891	-0.00209671	0.00629013	0.00314507	0.0597563	0.0199188	-0.0094352
-3	0.0094352	0.014677	0.00524178	0.00419342	-0.032499	0.0167737	0.00104836	-0.0209671	0.0335474	-0.0136286	-0.0304023	-0.017822	0.0419342	0.0094352	0.014677	-0.00209671	0.00733849	-0.0251605	0.0366924	0.0304023	-0.017822
-2.9	-0.0241122	0.0125803	-0.0167737	-0.00524178	-0.0283056	-0.0251605	0.0188704	0.0283056	0.0440309	0.0251605	0.0304023	-0.0335474	0.029354	0.00733849	0.0115319	-0.017822	0.0251605	-0.0157253	0.0440309	-0.00629013	-0.0440309
-2.8	0.0199188	-0.0272572	-0.0765299	0.0136286	0.00104836	-0.0524178	0.0104836	-0.00314507	0.00629013	0.0104836	0.0125803	-0.0094352	-0.0104836	0.0115319	0.00524178	0.00629013	0.00209671	0.00629013	-0.0125803	0.0104836	-0.0230638
-2.7	0.0188704	-0.017822	0.0220155	0.0188704	0.00209671	0.047176	-0.0188704	0.0314507	0.0188704	0.0629013	-0.00209671	-0.0104836	0.0356441	0.00209671	0.00838684	0.00314507	0.0094352	0.0230638	-0.0188704	-0.0262089	-0.0157253
-2.6	0.017822	-0.0398375	-0.0094352	0.0115319	-0.0115319	0.029354	-0.0262089	0.0167737	0.0314507	0.0272572	-0.00733849	-0.029354	0.00104836	-0.0230638	-0.00733849	-0.00419342	0.0408859	-0.00838684	-0.0262089	-0.0199188	0.0660464
-2.5	-0.0157253	0.00629013	-0.0209671	-0.0220155	-0.00209671	-0.017822	0.00838684	-0.00314507	-0.00629013	-0.00314507	0.0115319	-0.014677	-0.00104836	0.0157253	-0.0136286	0.00524178	0.014677	-0.017822	0.00838684	0.00629013	0.0345957
-2.4	0.0167737	0.0335474	-0.0167737	0.0608046	-0.0125803	-0.0125803	-0.0241122	0.00524178	-0.00733849	-0.0125803	0.00629013	0.00838684	-0.014677	0.00419342	0.00104836	-0.0450793	0.0125803	-0.0094352	0.0429826	0	-0.0513694
-2.3	-0.0366924	-0.0220155	-0.0136286	-0.0115319	0.029354	0.0136286	-0.0125803	0.00419342	0.00629013	-0.0230638	-0.0209671	-0.0094352	-0.0115319	-0.0429826	0.0094352	0.0807234	0.0220155	-0.0115319	0.0136286	-0.0094352	-0.0524178
-2.2	0.00838684	-0.0220155	-0.0125803	0.0283056	0.00733849	-0.00524178	-0.00733849	0.00629013	-0.00629013	-0.0283056	0.0136286	0.0461276	0.00419342	0.0125803	0.00314507	-0.0188704	-0.0125803	0.0115319	0.0251605	-0.00524178	0.0136286
-2.1	-0.0251605	0.0188704	0.00733849	0.00733849	0.00733849	0.017822	0.0136286	-0.0094352	-0.0104836	0.017822	-0.0566112	-0.0104836	0.0230638	0.0209671	-0.00733849	0.0304023	0.0157253	0.0262089	-0.014677	-0.0241122	0.00733849
-2	0.0125803	0.0440309	-0.0503211	-0.00629013	0.014677	0.014677	0.0157253	0.00419342	0.00524178	0.0566112	0.0125803	0.0387891	-0.0104836	-0.00524178	-0.0241122	-0.00104836	0.0304023	0.0167737	-0.00314507	-0.00104836	0.0104836
-1.9	0.00314507	-0.0366924	0.0272572	0.00629013	0.0220155	-0.00419342	0.0272572	-0.0304023	0.0199188	-0.0094352	-0.0094352	-0.0524178	0.0356441	0.0345957	0.0230638	-0.0104836	0.0314507	-0.0461276	0.00733849	-0.0283056	-0.0304023
-1.8	0.0419342	-0.0104836	0.0314507	-0.00733849	0.0220155	0.00629013	0.0733849	0.0408859	0.0104836	0.0241122	0.0188704	0.0314507	0.0335474	0.0356441	0.00419342	0.0209671	-0.0419342	0.0188704	0.0136286	0.0104836	-0.014677
-1.7	-0.029354	0	0.00524178	-0.0115319	0.0199188	-0.0188704	-0.0419342	0.0524178	0.0366924	0.0450793	0.0566112	0.0356441	0.032499	0.0555628	0.0115319	0.0576595	0.00629013	-0.00104836	-0.0450793	0.00838684	0.0230638
-1.6	0.029354	0.0157253	0.00838684	0.0209671	-0.0262089	0.0387891	-0.0094352	0.0482243	0.00838684	0.0387891	0.0461276	0.0314507	0.0429826	0.0555628	0.0429826	0.0220155	0.0513694	-0.0377408	0.0167737	0.00838684	-0.0597563
-1.5	-0.00838684	0.0115319	0.00733849	0.0377408	-0.0157253	0.0209671	0.0461276	0.0765299	0.079675	0.0199188	0.0555628	0.0859651	0.0870135	0.0377408	0.064998	0.0608046	0.0304023	0.00419342	0.0167737	-0.0125803	0.0241122
-1.4	-0.0115319	0.0880619	0.00524178	0.064998	0.0513694	0.0450793	0.0901586	0.0524178	0.0985454	0.134189	0.120561	0.0555628	0.0985454	0.0807234	0.0157253	0.0209671	0.0828201	-0.0104836	0.029354	0.0136286	0.0283056
-1.3	0.0199188	0.0104836	0.0283056	0.0597563	-0.00314507	0.064998	0.152012	0.112174	0.105884	0.134189	0.118464	0.141528	0.139431	0.0524178	0.0849168	0.061853	0.017822	0.0555628	0.0304023	0.0209671	0.0241122
-1.2	-0.00209671	0.00838684	0.0366924	0.00104836	0.0681431	0.079675	0.116367	0.158302	0.161447	0.156205	0.118464	0.172979	0.155157	0.124754	0.114271	0.100642	0.079675	-0.014677	-0.00314507	0.0125803	0.0157253
-1.1	-0.00419342	0.0356441	0.0398375	0.0880619	0.0922553	0.118464	0.125803	0.186607	0.2233	0.236928	0.255799	0.200236	0.196042	0.185559	0.136286	0.0995938	0.0639497	0.0482243	0.017822	0.0157253	0.0524178
-1	-0.00209671	-0.00524178	0.0220155	0.0440309	0.0849168	0.0912069	0.208623	0.266282	0.276766	0.311362	0.30612	0.31241	0.290394	0.212816	0.190801	0.122658	0.106932	0.032499	0.0115319	-0.0251605	-0.0115319
-0.9	0.00629013	0.0419342	0.0807234	0.0377408	0.136286	0.156205	0.192897	0.287249	0.363779	0.377408	0.396278	0.391037	0.310313	0.26104	0.152012	0.162495	0.0933036	0.0482243	0.0555628	0.014677	0.0345957
-0.8	0.0440309	0.0513694	0.0576595	0.107981	0.106932	0.198139	0.289346	0.416197	0.385795	0.512646	0.441358	0.418294	0.357489	0.31241	0.275717	0.225396	0.137335	0.113222	0.0545145	0.0188704	0.00314507
-0.7	0.00209671	0.0272572	0.0775783	0.109029	0.198139	0.218058	0.369021	0.441358	0.489582	0.552483	0.580789	0.511597	0.489582	0.38265	0.313458	0.228541	0.128948	0.0891102	0.0387891	0.0366924	0.0157253
-0.6	0.0241122	0.0681431	0.0838684	0.189752	0.214913	0.29354	0.415149	0.462325	0.544096	0.654174	0.662561	0.617481	0.55458	0.427729	0.400472	0.231687	0.184511	0.105884	0.0922553	0.00629013	0.0429826
-0.5	0.00314507	0.0566112	0.0670947	0.143625	0.2233	0.290394	0.460228	0.582886	0.690866	0.750622	0.738042	0.742236	0.646835	0.54829	0.450793	0.348054	0.207574	0.152012	0.106932	0.029354	0.0136286
-0.4	-0.0220155	0.0492727	0.0597563	0.183462	0.268379	0.38894	0.500066	0.620626	0.742236	0.831346	0.832394	0.783121	0.706592	0.602804	0.495872	0.355392	0.237977	0.177172	0.0670947	0.0157253	0.00838684
-0.3	0.00524178	0.0304023	0.112174	0.189752	0.294588	0.408859	0.55458	0.658367	0.836588	0.870135	0.927795	0.858603	0.797798	0.663609	0.475953	0.364828	0.2233	0.163543	0.0723365	0.0566112	0.017822
-0.2	0.0681431	0.0576595	0.123706	0.193946	0.298781	0.430874	0.594418	0.724414	0.843926	0.938278	0.9561	0.903682	0.834491	0.721269	0.543048	0.393133	0.252654	0.21701	0.118464	0.0754816	0.0534661
-0.1	0.047176	0.118464	0.138383	0.225396	0.282008	0.448696	0.596514	0.739091	0.862796	0.950858	0.973922	0.946665	0.833443	0.716027	0.556677	0.417245	0.275717	0.169834	0.125803	0.0366924	0.0492727
0	0.0335474	0.0608046	0.15935	0.183462	0.3187	0.427729	0.591272	0.764251	0.852313	0.947713	1.00118	0.958197	0.839733	0.733849	0.538855	0.454986	0.30612	0.133141	0.0933036	0.0566112	0.032499
0.1	0.0597563	0.0345957	0.126851	0.226445	0.29354	0.430874	0.565064	0.719172	0.85441	0.923601	0.951907	0.912069	0.839733	0.702398	0.521033	0.410955	0.26104	0.187656	0.114271	0.0670947	0.0492727
0.2	0.0524178	0.0891102	0.0702398	0.194994	0.327087	0.4141	0.57345	0.723365	0.804089	0.898441	0.916263	0.882715	0.797798	0.657319	0.552483	0.366924	0.283056	0.213865	0.0901586	0.0817717	0.029354
0.3	0.0597563	0.0566112	0.113222	0.197091	0.276766	0.352247	0.499017	0.668851	0.719172	0.814572	0.874328	0.811427	0.765299	0.613288	0.495872	0.366924	0.246364	0.154108	0.0702398	0.0870135	0.0304023
0.4	0.0199188	0.0660464	0.111126	0.152012	0.264186	0.330232	0.460228	0.586031	0.666754	0.744332	0.760058	0.724414	0.670947	0.562967	0.438213	0.341764	0.203381	0.0681431	0.0712882	0.0314507	0.0482243
0.5	0.0199188	0.0828201	0.0880619	0.110077	0.199188	0.289346	0.406762	0.499017	0.604901	0.669899	0.696108	0.654174	0.592321	0.479098	0.397327	0.30612	0.190801	0.0859651	0.0744332	0.0566112	0.0576595
0.6	0.0283056	0.0639497	0.0859651	0.110077	0.175075	0.279911	0.363779	0.444503	0.516839	0.559822	0.576595	0.544096	0.49063	0.413052	0.315555	0.259992	0.176124	0.121609	0.0954003	0.0241122	0.0283056
0.7	0.0304023	0.014677	0.0136286	0.107981	0.193946	0.211768	0.297733	0.367973	0.413052	0.491679	0.487485	0.46547	0.419342	0.326039	0.278863	0.24217	0.133141	0.127899	0.014677	0.0262089	0.0262089
0.8	0.017822	0.0209671	0.0104836	0.125803	0.126851	0.169834	0.264186	0.295636	0.367973	0.402568	0.365876	0.373215	0.317652	0.289346	0.212816	0.160398	0.126851	0.0870135	0.0115319	0.017822	-0.00524178
0.9	0.00104836	0.0304023	0.0408859	0.0566112	0.120561	0.157253	0.199188	0.22959	0.304023	0.309265	0.327087	0.354344	0.266282	0.256847	0.176124	0.118464	0.137335	0.0366924	0.0094352	0.0398375	-0.00209671
1	0.0209671	0.0262089	0.0230638	0.0492727	0.0545145	0.119513	0.109029	0.179269	0.231687	0.220155	0.26104	0.220155	0.21701	0.129996	0.111126	0.0901586	0.0859651	0.0933036	0.0241122	0.029354	0.0188704
1.1	0.0335474	0.00629013	0.014677	0.0503211	0.0167737	0.0639497	0.0964487	0.14048	0.196042	0.203381	0.186607	0.166689	0.150963	0.15306	0.0964487	0.133141	0.064998	0.047176	0.0157253	0.0482243	-0.014677
1.2	0.0419342	0.00314507	0.00838684	0.0230638	0.0157253	0.0440309	0.116367	0.0838684	0.125803	0.129996	0.0954003	0.125803	0.137335	0.113222	0.0775783	0.0838684	0.0167737	0.0503211	-0.00209671	-0.017822	-0.0241122
1.3	0.0157253	-0.0094352	-0.0125803	0.0230638	0.017822	0.0733849	0.0314507	0.0733849	0.0849168	0.111126	0.119513	0.0566112	0.112174	0.10169	0.0566112	0.0450793	0.032499	0.00314507	0.0199188	-0.00629013	0.0230638
1.4	-0.00419342	0.0419342	-0.0115319	-0.0220155	-0.00524178	0.0387891	0.0419342	0.0492727	0.0786267	0.064998	0.0576595	0.0880619	0.061853	0.0241122	0.0387891	0.0345957	0.0377408	0.0335474	0.0450793	0.0209671	0.0230638
1.5	-0.0188704	0.00314507	-0.00314507	-0.0157253	0.0209671	0.0723365	0.014677	0.0314507	0.0157253	0.0775783	0.0094352	0.0398375	0.0712882	0.0241122	0.0555628	0.064998	-0.0387891	0.0345957	0.0199188	0.0555628	0.0125803
1.6	-0.0461276	0.0209671	0.0104836	-0.00629013	-0.0272572	0.017822	0.00733849	0.0104836	0.00629013	-0.00314507	0.029354	0.00733849	0.029354	0.0157253	-0.00419342	-0.00209671	0.032499	0.00524178	0.0262089	0.0125803	0.0125803
1.7	0.0241122	-0.0104836	0.0398375	0.00524178	-0.00104836	-0.0366924	-0.00524178	0.029354	0.0398375	0.0094352	0.0136286	0.029354	-0.00209671	0.047176	0.0125803	0.00209671	-0.017822	0.0220155	0.0241122	0.00733849	-0.00733849
1.8	0.0629013	0.017822	-0.0220155	-0.00838684	0.00524178	0.014677	0.0356441	0.0262089	-0.00419342	0.0157253	0.032499	0.0304023	0.0597563	-0.014677	0.00629013	-0.0419342	0.0230638	-0.0199188	0.0272572	-0.0209671	0.0115319
1.9	-0.029354	0.0209671	-0.0356441	-0.0419342	-0.017822	0.0461276	-0.0283056	-0.0345957	-0.0241122	-0.0104836	0.0115319	-0.00209671	-0.00733849	-0.00838684	0.0199188	-0.0314507	0.00524178	0.0419342	0.017822	-0.00314507	-0.0230638
2	-0.0419342	0.047176	0.00524178	-0.014677	0.0157253	-0.00838684	0	0.0272572	0.0345957	0.00209671	0.00209671	-0.0188704	-0.0398375	0.0345957	-0.0251605	-0.0157253	0.0335474	-0.0335474	-0.0115319	0.0167737	-0.0094352
2.1	-0.014677	0.0157253	0.0492727	0.0314507	-0.0167737	0.0115319	0.0241122	-0.00314507	-0.00733849	0.0230638	0.0419342	0.00104836	0.00104836	-0.029354	0.014677	-0.0157253	0.00419342	0.0209671	0.0220155	0.029354	-0.00733849
2.2	-0.0209671	0.00209671	-0.0136286	0.0429826	-0.014677	0.0387891	0.0461276	-0.0115319	0.0345957	0.0115319	-0.0356441	0.017822	-0.00314507	0.017822	0.0335474	-0.0115319	0.00733849	-0.0115319	-0.0188704	0.00524178	0.0188704
2.3	0.00104836	0.0251605	-0.0104836	0.0220155	0.00838684	-0.0094352	0.0157253	0.0167737	0.00629013	-0.0115319	0.0199188	0.0345957	-0.0283056	0.029354	0.0251605	0.00733849	0.0272572	0.0136286	-0.0262089	-0.0639497	0.0115319
2.4	-0.014677	-0.0587079	-0.00629013	-0.00209671	0.0115319	-0.00419342	0.0136286	-0.0545145	-0.0209671	-0.0314507	0.0220155	0.0387891	0.0115319	-0.0304023	0.0157253	-0.029354	-0.0251605	0.0115319	-0.0314507	0.0314507	-0.014677
2.5	0.0503211	-0.0545145	0.0104836	0.00314507	-0.017822	-0.00629013	-0.0241122	-0.00104836	0.0104836	-0.00629013	-0.0094352	-0.0230638	0.00733849	0.00209671	-0.00314507	-0.0230638	-0.0262089	0.0513694	-0.0304023	0	-0.00733849
2.6	0.0094352	0.0356441	0.014677	-0.0104836	0.0209671	-0.029354	-0.00104836	0.0188704	0.0283056	0.0272572	-0.0157253	-0.0209671	-0.00838684	0.017822	-0.061853	-0.0115319	-0.0398375	-0.032499	0.00733849	-0.00838684	0.032499
2.7	0.0209671	0.00629013	0.0356441	0.0199188	-0.032499	0.0262089	0.014677	-0.0125803	0.0115319	-0.00838684	0.029354	0.0209671	-0.014677	-0.00104836	-0.017822	-0.0157253	0.0262089	-0.0272572	-0.00733849	-0.00104836	0.00733849
2.8	0.00104836	0.0104836	-0.0094352	-0.0167737	-0.0241122	-0.0220155	0.0167737	0.0136286	-0.00419342	0.0209671	-0.00524178	-0.0115319	-0.00209671	0.0157253	0.0503211	-0.0104836	0.00419342	-0.00104836	0.00104836	0.029354	-0.0314507
2.9	-0.0230638	-0.0104836	-0.00733849	0.0304023	0.0440309	0.0104836	0.0251605	0.0136286	0.00629013	-0.0167737	0.017822	-0.0104836	-0.00524178	-0.0345957	0.00733849	-0.0104836	-0.0566112	0.0209671	0.0345957	-0.00733849	0.0209671
3	0.0241122	-0.00733849	0.0419342	0.0272572	-0.0209671	0.0272572	0.00314507	0.0199188	0.0094352	-0.0524178	-0.00314507	0.00209671	-0.0251605	-0.0209671	-0.0199188	-0.0335474	-0.00629013	0.00104836	0.0639497	0.0104836	-0.0157253
3.1	0.0241122	-0.0209671	0.00838684	-0.0157253	-0.0167737	0.00629013	0.0335474	0.0230638	-0.00733849	0.0188704	0.0188704	0.0629013	0.0115319	-0.029354	-0.00733849	0.0199188	-0.00629013	0.0136286	-0.00524178	0.014677	0.00419342
3.2	-0.0220155	0.014677	-0.0429826	0.0136286	-0.0366924	0	0.00209671	-0.0115319	0.029354	-0.0230638	-0.0492727	-0.00733849	-0.00733849	0.0775783	-0.0429826	0.0377408	-0.0461276	0.0335474	0.00314507	0.0335474	0.0262089
3.3	-0.0115319	0.0241122	0.0104836	-0.0230638	0.0576595	-0.0125803	-0.0104836	-0.0104836	0.00209671	0.00629013	0.014677	-0.0304023	-0.0314507	-0.0314507	0.017822	-0.0419342	-0.014677	0.0136286	-0.0157253	-0.0398375	0.0188704
3.4	-0.0366924	0.00419342	-0.00104836	0.0251605	0.014677	-0.00209671	0.0345957	-0.00314507	0.017822	-0.00524178	0.014677	-0.00629013	-0.0104836	0	0.0230638	0.0230638	0.0419342	0.0104836	-0.00524178	-0.014677	-0.0199188
3.5	-0.00838684	-0.0115319	-0.0136286	-0.0157253	0.00104836	0.00629013	-0.0220155	0.0408859	-0.0241122	0.00314507	-0.014677	-0.0125803	0.0587079	-0.0104836	-0.0576595	-0.00209671	-0.0272572	0.0104836	0.029354	0.00629013	0.0230638
3.6	0.0251605	0.00733849	0.0199188	-0.0104836	0.0188704	0.0125803	-0.029354	-0.0251605	-0.0199188	-0.0272572	-0.00209671	-0.0440309	-0.00419342	-0.00104836	0.0356441	0.0366924	-0.0167737	0.014677	0.0366924	0.0167737	0.029354
3.7	-0.0241122	-0.0283056	-0.00104836	-0.00524178	0.0104836	-0.0251605	0.0199188	0.0188704	0.00314507	-0.00524178	-0.0513694	-0.0220155	0.00524178	-0.00209671	-0.0157253	-0.00104836	-0.0094352	0.0345957	0.0188704	0.00733849	-0.00524178
3.8	-0.0125803	0.00629013	-0.0356441	-0.0157253	-0.0230638	-0.0220155	-0.0220155	0.0241122	-0.00209671	-0.0104836	0.0094352	0.0104836	0.0115319	0.014677	0.0262089	0.0104836	0.0125803	-0.0335474	-0.00104836	0.0157253	0.0356441
3.9	0.0345957	-0.00629013	-0.00838684	0.0241122	-0.00524178	0.0440309	-0.00524178	-0.00104836	0.0880619	0.0125803	0.014677	-0.0345957	0.0262089	0.0157253	0.0272572	0.00629013	0.0115319	-0.0262089	0.0262089	-0.00209671	0.0209671
4	0.0230638	0.0104836	-0.0241122	0.0304023	-0.0157253	0.0209671	0.00104836	0.0366924	0.00733849	0.014677	-0.0209671	-0.00733849	0.0272572	0.0304023	0.0304023	0.0230638	0.029354	-0.00419342	-0.0283056	0.0398375	-0.0241122

## Sheet: Data_Fig2c_2
Fig. 2c Measured Wigner functions after the second evolutionary cycle, C=2
Re(α) Im(α)	-1	-0.9	-0.8	-0.7	-0.6	-0.5	-0.4	-0.3	-0.2	-0.1	0	0.1	0.2	0.3	0.4	0.5	0.6	0.7	0.8	0.9	1
-4	0.0199188	0.0220155	0.0104836	-0.00314507	-0.0136286	-0.00524178	0.0566112	0.0157253	0.00419342	0.0115319	-0.0209671	0.029354	0.0199188	0.0335474	-0.014677	0.0094352	0.0241122	-0.0167737	0.0304023	0.0262089	-0.00838684
-3.9	0.00314507	0.00524178	0.00314507	-0.0251605	-0.00419342	0	0.0262089	-0.00419342	-0.0419342	-0.00209671	0.0272572	-0.00209671	-0.00209671	-0.017822	0.0440309	-0.0115319	-0.0304023	0	0.0157253	0.00524178	0.017822
-3.8	-0.029354	0.0094352	0.0167737	0.0230638	-0.0094352	0.0104836	-0.0125803	-0.00104836	0.00314507	-0.00104836	-0.0492727	-0.00524178	0	0.0094352	-0.014677	0.0314507	-0.0157253	-0.0157253	0.0555628	0.0429826	0.00629013
-3.7	-0.0513694	0.0209671	-0.014677	-0.0335474	-0.00104836	-0.0094352	-0.0157253	-0.00733849	-0.017822	0.017822	0.017822	-0.0115319	-0.0220155	0.0345957	-0.0513694	0.00629013	-0.0157253	0.0241122	0.014677	-0.0167737	-0.0262089
-3.6	0.0503211	-0.061853	-0.0125803	0.017822	0.0136286	0.0167737	-0.00733849	0.0094352	0.014677	0.00733849	-0.00524178	-0.00733849	0.00838684	-0.014677	-0.00524178	-0.014677	0.0314507	0.0230638	0.0125803	-0.0188704	0.0419342
-3.5	0.029354	-0.0335474	-0.0104836	-0.00733849	-0.0188704	0.00419342	-0.0104836	-0.0199188	-0.0230638	0.0262089	-0.00629013	0.0251605	-0.0199188	-0.0125803	0.0419342	0.0125803	0.00104836	0.0429826	-0.00104836	-0.0314507	-0.00104836
-3.4	0.0167737	-0.0094352	-0.00733849	0.00209671	-0.0209671	-0.0167737	-0.0104836	0.0115319	-0.00104836	0.0283056	-0.0262089	-0.0199188	-0.029354	0.00733849	-0.0398375	0.0104836	0.00104836	0.0157253	-0.0125803	-0.0167737	-0.0157253
-3.3	-0.0304023	0.014677	0.00209671	-0.0136286	-0.00209671	0.0251605	0.00524178	-0.017822	0.00419342	0.0314507	0.0419342	0.0513694	0.0241122	-0.0356441	0.0115319	0.017822	-0.0513694	-0.0482243	-0.00838684	0.0272572	-0.0188704
-3.2	-0.0356441	0.0345957	-0.0104836	-0.0104836	0.0492727	-0.0104836	0	0.0314507	-0.0241122	-0.0335474	0.00733849	0.0199188	-0.0125803	-0.014677	0.00524178	-0.0241122	0.0115319	-0.0188704	0	0.0125803	0.064998
-3.1	0.0220155	0.0104836	-0.0167737	-0.0199188	0.0209671	-0.017822	0.0345957	-0.0188704	-0.0188704	-0.00838684	-0.00629013	0.0115319	-0.0461276	-0.017822	0.0262089	0.0188704	-0.00419342	0.0125803	0.0251605	-0.0251605	-0.017822
-3	-0.0094352	0.00419342	0.0094352	-0.017822	0.0398375	-0.00524178	-0.017822	-0.0335474	0	0.0104836	-0.0220155	0.0157253	-0.00419342	-0.0136286	0.00209671	0.0335474	-0.0251605	-0.00524178	0.0125803	-0.00104836	0.0272572
-2.9	-0.0157253	-0.014677	-0.0136286	-0.0104836	-0.0094352	0.017822	0.0104836	0.00419342	-0.0272572	-0.00733849	0.0136286	0.0209671	0.0157253	0.0356441	0.0157253	0.0440309	0.017822	-0.017822	-0.0492727	0.0398375	-0.0251605
-2.8	-0.00209671	0.00629013	-0.0104836	0.0125803	-0.0241122	-0.0576595	0.0387891	0.00838684	0.0104836	-0.00629013	0.0482243	-0.0125803	-0.0188704	0.014677	0.0241122	0.0220155	-0.0345957	-0.0262089	0	-0.0492727	0.00209671
-2.7	0.0230638	0.00524178	-0.0377408	-0.0335474	-0.0283056	0.047176	-0.0335474	-0.0136286	-0.0115319	-0.0104836	0.0314507	0.00419342	-0.00104836	0.014677	0.0272572	-0.0125803	0.0136286	0.0209671	-0.0220155	-0.00419342	-0.0314507
-2.6	-0.0241122	0.0125803	-0.0304023	0.0387891	0.00314507	0.0220155	-0.00524178	0.0513694	0.0366924	0.0104836	0.0115319	-0.00419342	-0.0345957	0.0220155	-0.00419342	-0.029354	0.00314507	0.0157253	0.00629013	-0.0199188	-0.0272572
-2.5	0.0335474	0.0251605	-0.0304023	-0.0366924	0.014677	-0.00838684	-0.00733849	-0.014677	0.00419342	0.0377408	0.0125803	0.00629013	0.0712882	0.00104836	0.0419342	0.0345957	0.0335474	0	-0.00733849	0	0.0157253
-2.4	-0.0209671	0.00733849	-0.00419342	-0.0125803	-0.0167737	0.0262089	-0.0314507	-0.0220155	0.0230638	-0.0335474	0.0136286	-0.00209671	-0.0283056	0.0345957	0.0167737	0.0566112	0.00629013	0.0115319	0.0272572	-0.0398375	-0.029354
-2.3	0.014677	0.00733849	0.00629013	-0.0272572	-0.0094352	0.0136286	0.0125803	-0.0115319	0.0503211	0.032499	0.0283056	0.0304023	0.0314507	0.0608046	0.0230638	0.0104836	-0.0251605	-0.00733849	-0.00104836	0.0115319	-0.00314507
-2.2	0.0555628	0.0356441	-0.0429826	-0.0136286	0.00629013	0.0251605	0.0576595	0.0366924	0.0125803	0.061853	0.00104836	0.061853	0.0366924	0.0503211	-0.0104836	0.0136286	0.0136286	-0.0241122	-0.0167737	-0.0167737	0.00314507
-2.1	0.00419342	-0.0188704	-0.0314507	0.0188704	-0.0188704	0.0125803	0.00838684	0.0283056	0.0366924	0.0398375	0.0125803	0.0199188	0.0859651	0.00209671	0.0230638	0.0524178	-0.00838684	0.00524178	-0.00419342	0.00209671	-0.0125803
-2	-0.00314507	-0.0398375	0.017822	-0.00314507	-0.00524178	0.029354	0.0167737	0.00314507	0.0765299	0.0901586	0.0670947	0.0545145	0.0398375	0.0283056	0.0125803	-0.017822	-0.0335474	-0.0188704	0.0167737	-0.017822	-0.0157253
-1.9	0.0220155	0.0157253	-0.0587079	-0.0104836	-0.0167737	0.00838684	0.0283056	0.0534661	0.0597563	0.0702398	0.0262089	0.0251605	0.0545145	0.029354	0.0775783	0.0209671	0.0314507	-0.00419342	-0.0115319	0.0220155	0.0136286
-1.8	0.00104836	-0.0398375	0.0125803	0.0125803	0.0429826	-0.0094352	0.0985454	0.0524178	0.100642	0.128948	0.105884	0.0723365	0.0691915	0.064998	0.0272572	0.029354	-0.00314507	0.00209671	-0.00209671	0.0230638	0.0283056
-1.7	-0.00838684	0.00733849	-0.0356441	0.0188704	-0.00209671	0.0566112	0.0859651	0.0702398	0.104836	0.109029	0.152012	0.105884	0.114271	0.0670947	0.0912069	0.0125803	0.0461276	-0.00629013	0.0220155	-0.00104836	-0.029354
-1.6	-0.0251605	-0.0482243	0.0419342	0.0136286	0.064998	0.0513694	0.131044	0.0964487	0.107981	0.174027	0.172979	0.176124	0.139431	0.109029	0.116367	0.0262089	0.0366924	0.0136286	-0.0199188	0.00104836	0.00419342
-1.5	0.00629013	-0.00524178	-0.017822	0.0419342	0.0524178	0.0408859	0.119513	0.136286	0.17822	0.16564	0.192897	0.17193	0.14677	0.107981	0.0964487	0.0345957	-0.014677	0.0513694	-0.00104836	0.0461276	0.0167737
-1.4	0.0104836	0.00104836	0.0670947	-0.00419342	0.0450793	0.0629013	0.0922553	0.14677	0.193946	0.247412	0.264186	0.188704	0.193946	0.204429	0.0838684	0.0775783	-0.0157253	0.00524178	-0.0136286	-0.00524178	-0.00209671
-1.3	-0.00104836	0.0398375	-0.00104836	0.0230638	0.0670947	0.0807234	0.111126	0.193946	0.214913	0.332329	0.313458	0.302975	0.228541	0.175075	0.0901586	0.0419342	0.029354	0.0262089	-0.0094352	-0.00733849	0.00524178
-1.2	0.0356441	-0.0115319	0.0283056	0.0555628	0.0974971	0.107981	0.164592	0.24217	0.272572	0.344909	0.328135	0.313458	0.257895	0.214913	0.139431	0.113222	0.0199188	0.0125803	0.029354	-0.032499	-0.0335474
-1.1	-0.0345957	0.032499	0.017822	0.0524178	0.0786267	0.106932	0.245315	0.317652	0.359586	0.400472	0.420391	0.386843	0.336522	0.275717	0.152012	0.0534661	0.0534661	0.0199188	-0.0125803	0.0136286	-0.0241122
-1	0.017822	0.0377408	0.0408859	0.017822	0.0691915	0.14048	0.231687	0.332329	0.409907	0.510549	0.505307	0.464421	0.413052	0.294588	0.196042	0.137335	0.10169	-0.00629013	-0.00104836	0.0094352	-0.0398375
-0.9	0.0408859	0.00629013	0.0241122	0.0629013	0.0691915	0.17193	0.315555	0.384746	0.479098	0.571354	0.586031	0.524178	0.412004	0.372166	0.196042	0.132093	0.064998	0.0167737	0.0304023	0.00629013	-0.00419342
-0.8	-0.0555628	0.0220155	0.0230638	0.0335474	0.14048	0.215961	0.300878	0.426681	0.544096	0.605949	0.633207	0.600708	0.517888	0.354344	0.282008	0.160398	0.0702398	0.017822	0.0440309	-0.00104836	-0.0125803
-0.7	0.0461276	0.017822	0.032499	0.0366924	0.158302	0.24217	0.360634	0.508452	0.61224	0.704495	0.722317	0.662561	0.564015	0.392085	0.257895	0.156205	0.0513694	0.079675	0.0450793	-0.0262089	0.0220155
-0.6	0.0220155	0.014677	0.0167737	0.0995938	0.128948	0.277814	0.409907	0.523129	0.690866	0.755864	0.787315	0.743284	0.634255	0.480147	0.330232	0.194994	0.104836	0.0576595	0.0387891	-0.0775783	-0.0220155
-0.5	-0.0188704	-0.00838684	0.0345957	0.0576595	0.152012	0.243218	0.391037	0.56087	0.739091	0.810379	0.861748	0.77788	0.676189	0.519984	0.308216	0.174027	0.116367	0.0492727	0.00629013	0.0660464	0.0629013
-0.4	-0.00524178	-0.00629013	0.0335474	0.0461276	0.152012	0.263137	0.436116	0.588127	0.736994	0.86699	0.882715	0.864893	0.712882	0.495872	0.340716	0.188704	0.0629013	0.0712882	0.0230638	0.0209671	-0.014677
-0.3	-0.0136286	0.0262089	0.0167737	0.0922553	0.237977	0.290394	0.419342	0.64369	0.805137	0.919408	0.939326	0.88586	0.731752	0.530468	0.380553	0.243218	0.150963	0.079675	0.00314507	0.0304023	0.0188704
-0.2	0.00524178	0.0398375	0.0482243	0.0639497	0.183462	0.25475	0.430874	0.634255	0.829249	0.906827	0.982309	0.905779	0.769493	0.569257	0.386843	0.266282	0.132093	0.0220155	0.0356441	0.017822	0.00209671
-0.1	-0.0094352	0.00104836	0.029354	0.100642	0.16564	0.252654	0.457083	0.611191	0.8607	0.945617	0.977067	0.918359	0.799895	0.56716	0.384746	0.253702	0.155157	0.0534661	0.0167737	-0.00419342	-0.014677
0	-0.00524178	0.0251605	0.0136286	0.0964487	0.199188	0.291443	0.447648	0.648932	0.81562	0.940375	0.967632	0.913118	0.792557	0.583934	0.396278	0.24217	0.169834	0.0681431	0.0335474	-0.0220155	0.0199188
0.1	0.0115319	0.014677	0.0482243	0.0859651	0.168785	0.283056	0.442406	0.642642	0.813524	0.924649	0.94981	0.904731	0.738042	0.582886	0.408859	0.187656	0.148866	0.032499	0.0188704	0.0345957	0.00733849
0.2	-0.017822	0.0440309	-0.00419342	0.0524178	0.177172	0.29983	0.4141	0.581837	0.767396	0.865942	0.934085	0.881667	0.72651	0.55458	0.38265	0.25475	0.123706	0.0482243	-0.0209671	0.0188704	-0.0461276
0.3	-0.0398375	0.0188704	0.0419342	0.061853	0.128948	0.279911	0.40781	0.569257	0.728607	0.836588	0.880619	0.828201	0.710785	0.522081	0.351199	0.219106	0.138383	0.0670947	0.0503211	-0.00838684	0.0272572
0.4	0.0136286	-0.00733849	0.014677	0.0870135	0.156205	0.225396	0.374263	0.531516	0.670947	0.79046	0.783121	0.755864	0.680383	0.508452	0.335474	0.198139	0.0974971	0.0419342	0.0188704	0.0419342	0.0335474
0.5	0.0387891	0	-0.00419342	0.0964487	0.127899	0.224348	0.323942	0.477002	0.65627	0.718123	0.768445	0.694011	0.614336	0.502162	0.323942	0.181365	0.120561	0.0608046	-0.00314507	0.0157253	0.0136286
0.6	0.00629013	0.017822	0.014677	0.0744332	0.0408859	0.221203	0.286201	0.463373	0.518936	0.664657	0.683528	0.623771	0.549338	0.40152	0.300878	0.200236	0.115319	0.0429826	0.0482243	-0.0251605	-0.0199188
0.7	0.0188704	0.00419342	0.0356441	0.0513694	0.0912069	0.169834	0.250557	0.40781	0.479098	0.571354	0.599659	0.568209	0.506356	0.38894	0.300878	0.183462	0.121609	0.0503211	0.0230638	-0.00314507	-0.0157253
0.8	0.0094352	-0.0104836	0.0209671	0.00104836	0.0754816	0.125803	0.252654	0.351199	0.45289	0.475953	0.513694	0.506356	0.448696	0.321845	0.289346	0.102739	0.122658	0.0356441	0.0450793	0.00314507	0.0188704
0.9	0.029354	0.0335474	0.0241122	0.0786267	0.0356441	0.150963	0.203381	0.327087	0.365876	0.427729	0.451841	0.437164	0.348054	0.285153	0.206526	0.119513	0.0629013	0.0639497	0.0209671	-0.0125803	-0.0408859
1	-0.0157253	-0.00838684	0.017822	0.0125803	0.0660464	0.136286	0.213865	0.23588	0.311362	0.358538	0.394182	0.33128	0.315555	0.220155	0.152012	0.123706	0.0241122	0.017822	-0.00209671	0.032499	0.0314507
1.1	-0.0283056	-0.00209671	0.0199188	0.0429826	0.0744332	0.0901586	0.113222	0.21701	0.240073	0.296685	0.330232	0.300878	0.279911	0.181365	0.116367	0.0733849	0.00733849	0.017822	0.0167737	-0.0262089	0.0104836
1.2	-0.0314507	0.00314507	0.0513694	0	0.0398375	0.017822	0.131044	0.170882	0.234832	0.226445	0.243218	0.208623	0.250557	0.155157	0.17193	0.0733849	0.0849168	0.0356441	-0.0304023	0.0188704	-0.00209671
1.3	0.0408859	0.0188704	-0.0314507	-0.00104836	0.0220155	0.0775783	0.113222	0.143625	0.161447	0.206526	0.24217	0.197091	0.131044	0.197091	0.148866	0.0859651	0.00838684	0.0387891	0.00733849	0.0283056	-0.0136286
1.4	-0.00314507	0.00314507	0.0157253	0.00209671	0.0366924	0.029354	0.0629013	0.0786267	0.15935	0.137335	0.143625	0.141528	0.116367	0.0891102	0.0901586	0.047176	0.0094352	0.0104836	-0.0188704	0.0304023	-0.0314507
1.5	-0.0262089	-0.0450793	-0.0230638	-0.0241122	-0.0230638	0.0345957	0.00104836	0.0880619	0.138383	0.162495	0.131044	0.149915	0.120561	0.0733849	0.0419342	0.0492727	0.0461276	0.0188704	0.0136286	-0.0366924	0.0408859
1.6	0.0136286	0.0345957	-0.00104836	0.0314507	0.00314507	0.0356441	0.061853	0.0545145	0.047176	0.0912069	0.10169	0.127899	0.0985454	0.0849168	-0.00419342	0.0629013	-0.00209671	-0.00524178	-0.00209671	-0.00524178	-0.0272572
1.7	-0.0136286	0.0356441	-0.0188704	0.0314507	0.0408859	0.0251605	0.0167737	0	0.0691915	0.0545145	0.0870135	0.0765299	0.0880619	0.0702398	0.0450793	0.0104836	0.0136286	-0.00524178	0.00629013	0.00209671	-0.0681431
1.8	0.0104836	0.0262089	0.017822	-0.00629013	0.0209671	0.0660464	0.0104836	0.0639497	0.0566112	0.0377408	0.0712882	0.0167737	0.0304023	0.0587079	0.0251605	0.0387891	-0.00524178	0.0167737	0.0545145	-0.00733849	0.0104836
1.9	-0.00419342	-0.00104836	-0.0125803	-0.0157253	0.00104836	-0.0094352	0.00104836	0.029354	0.0356441	0.0503211	0.029354	0.0220155	0.0104836	0.0524178	-0.00629013	0.0209671	-0.00104836	0.0115319	0.0366924	-0.0345957	0.014677
2	-0.00629013	-0.00838684	-0.0241122	-0.00733849	0.00524178	0.00838684	-0.00314507	0.0230638	0.0104836	0.0555628	0.0807234	0.0209671	0.0566112	0.047176	0	0.0125803	0.00629013	-0.0251605	0.0555628	0.0188704	-0.0094352
2.1	0.0387891	0.00314507	-0.0188704	-0.00524178	0.00419342	0.0157253	-0.0220155	0.0125803	0.00733849	0.00209671	0.00314507	0.0377408	0.032499	-0.0356441	0.0230638	-0.00314507	-0.0125803	0.00314507	0.0335474	-0.0220155	-0.0209671
2.2	0	0.0199188	0.0167737	-0.0304023	0.0115319	-0.0136286	0.00314507	0.0167737	0.00104836	0.0262089	0.0283056	0.0283056	0.0241122	0.0566112	0.00104836	-0.00419342	0.0304023	0.0356441	-0.0220155	0.014677	0.0104836
2.3	0.0199188	0.00733849	0.00629013	0.00524178	-0.0188704	-0.0304023	-0.00629013	0.0262089	0.00419342	0.0251605	0.0335474	-0.0230638	0.0094352	0.0125803	-0.032499	-0.0524178	0.0136286	0.0188704	0.0492727	-0.0272572	0.0461276
2.4	0.00209671	-0.00733849	0.00104836	0.0262089	0.0283056	0.00838684	-0.00838684	0.00209671	0.0094352	-0.00524178	-0.0115319	0.0094352	0.0157253	-0.0283056	0.047176	0.0440309	-0.0136286	0.0136286	0.00104836	0.0209671	-0.0283056
2.5	0.017822	0.0230638	0.00104836	0.00524178	-0.0408859	-0.0335474	-0.0104836	0.00314507	0.0387891	-0.047176	0.0199188	0.0566112	-0.0220155	-0.0220155	-0.0199188	0.0723365	0.0157253	0.0387891	0.0125803	-0.0136286	0.00104836
2.6	-0.0157253	-0.017822	-0.0241122	0.0167737	-0.0283056	0.0356441	-0.00419342	0.014677	-0.0429826	-0.00629013	-0.00524178	0.0209671	0.00524178	-0.0482243	0.0188704	-0.0230638	0.0429826	0.00524178	-0.0104836	-0.0398375	0.0262089
2.7	-0.00209671	-0.0241122	0.017822	-0.0209671	-0.0513694	0.0513694	-0.0157253	-0.0157253	0.0115319	-0.00314507	0.00419342	-0.0188704	-0.0335474	-0.0304023	-0.0115319	-0.0419342	-0.0188704	0.0220155	-0.0251605	-0.0251605	-0.00838684
2.8	0.017822	-0.0272572	-0.00838684	-0.0241122	0.0104836	-0.00209671	-0.0241122	-0.0104836	-0.0220155	-0.00838684	0.00314507	-0.00209671	0.0167737	0.0209671	-0.0356441	0.0136286	-0.0104836	-0.0199188	0.0335474	-0.00733849	0.00524178
2.9	-0.0345957	-0.0209671	0.00209671	-0.0199188	0.00733849	-0.00419342	-0.029354	0.00629013	0.0104836	0.014677	-0.0272572	0.0513694	-0.0209671	-0.00314507	-0.0377408	0.0188704	0.0220155	0.0450793	-0.0345957	0.0104836	0.017822
3	-0.0136286	-0.0251605	-0.00419342	-0.0230638	0.00629013	-0.0157253	-0.0209671	0.00629013	-0.00209671	-0.0094352	-0.0335474	0.0157253	0.00838684	0.014677	0.00733849	0.0115319	-0.017822	0.0272572	-0.0220155	0.0335474	0.00629013
3.1	-0.0440309	-0.00209671	-0.0220155	-0.0188704	-0.00104836	0.00104836	0.0461276	0.0094352	-0.0241122	0.0094352	-0.0157253	-0.0136286	-0.0314507	-0.0356441	-0.00419342	-0.029354	-0.00629013	-0.00104836	-0.0136286	0	0.017822
3.2	0.0356441	-0.017822	0.00524178	0.00629013	0.0272572	0.0104836	-0.029354	0.00104836	-0.00733849	-0.0314507	-0.0251605	-0.017822	0.0366924	0.0408859	0.0188704	-0.00104836	0.0230638	0.032499	0.0188704	0.00524178	0.0366924
3.3	0.017822	0.00629013	-0.0209671	0.00209671	-0.0167737	0.0136286	-0.0220155	-0.00629013	0.014677	0.0230638	0.029354	0.0272572	0.017822	0.00629013	0.00314507	-0.014677	0.0157253	-0.0335474	0.0104836	-0.0104836	0.0503211
3.4	0.0199188	-0.0167737	-0.0377408	0.014677	-0.0125803	0.0377408	0.0157253	0.0283056	0.0199188	0.0115319	0.0115319	-0.00524178	-0.0104836	0.0408859	0.0157253	-0.0157253	-0.00314507	-0.0188704	0.0115319	-0.0209671	-0.0094352
3.5	-0.0461276	0.0157253	0.0492727	-0.0314507	-0.017822	0.0209671	-0.0251605	-0.047176	0.0304023	-0.0104836	0.014677	0.00838684	0.0104836	0.0377408	0.0387891	0.0356441	0.0408859	0.00524178	0.00104836	-0.017822	-0.0094352
3.6	-0.0136286	0.014677	0.0115319	-0.0115319	-0.0209671	0.0335474	0.00419342	0.0304023	0.0188704	0.0167737	-0.0125803	-0.0345957	-0.00419342	0.0366924	0.0209671	-0.0125803	0.0377408	-0.0104836	0.017822	0.0157253	0.0220155
3.7	-0.00419342	0.0366924	-0.029354	-0.0136286	-0.0356441	0.0283056	-0.0440309	0.0199188	-0.0230638	-0.0440309	-0.0429826	-0.0723365	-0.0188704	0.029354	-0.014677	-0.00838684	-0.017822	-0.0125803	-0.0167737	0.0167737	0.00629013
3.8	-0.00209671	0.0387891	0.0209671	-0.0230638	0	-0.0209671	-0.00209671	-0.0209671	-0.00733849	-0.0377408	-0.0125803	-0.014677	-0.0230638	0.0241122	0.0167737	-0.00733849	0.0283056	-0.00419342	0.00524178	-0.00733849	0.00209671
3.9	-0.00629013	-0.00524178	0.0125803	0.0115319	-0.0304023	0.0251605	-0.0125803	0.0115319	-0.0104836	-0.0241122	-0.00629013	-0.0513694	0.0115319	0.00104836	0.0157253	0.00209671	-0.0188704	0.00104836	0.0366924	-0.0429826	-0.0230638
4	-0.0482243	0	-0.0157253	-0.0251605	-0.0283056	-0.0450793	0.00629013	-0.0555628	0.0482243	0.032499	-0.0440309	-0.0356441	0	-0.00314507	0.00524178	0.0167737	0.00104836	-0.0104836	-0.0115319	-0.0387891	-0.0272572

## Sheet: Data_Fig2c_3
Fig. 2c Measured Wigner functions after the third evolutionary cycle, C=3
Re(α) Im(α)	-1	-0.9	-0.8	-0.7	-0.6	-0.5	-0.4	-0.3	-0.2	-0.1	0	0.1	0.2	0.3	0.4	0.5	0.6	0.7	0.8	0.9	1
-4	0.0272572	0.00419342	0.0419342	-0.0094352	-0.0408859	-0.014677	0.00419342	-0.0104836	0.029354	-0.047176	-0.0188704	0.0094352	0.0136286	-0.0356441	-0.0167737	0.00733849	0.0366924	0.0199188	0.0125803	0.0167737	-0.0115319
-3.9	0.017822	0.0167737	-0.00733849	0.0094352	-0.0104836	-0.0188704	-0.0209671	-0.017822	0.0251605	-0.0356441	-0.0104836	-0.0230638	0.0387891	-0.00629013	-0.00629013	-0.00104836	-0.0104836	0.00419342	0.00629013	-0.00209671	0.00419342
-3.8	-0.0366924	0.00524178	-0.0136286	-0.0356441	0.017822	-0.00524178	-0.00838684	0.0230638	0.00733849	0.0272572	0.0125803	0	-0.00209671	0.00838684	0.0335474	-0.0241122	-0.014677	0.00838684	-0.0220155	-0.00629013	-0.0104836
-3.7	-0.0545145	-0.00733849	0.0387891	-0.0125803	-0.0125803	0.0167737	0.00419342	0.0115319	-0.00524178	-0.0125803	0.0209671	-0.00314507	-0.0440309	-0.00314507	-0.0335474	-0.014677	0.0115319	-0.0115319	-0.0503211	0.00524178	-0.017822
-3.6	0.0262089	-0.0125803	-0.0136286	-0.014677	0.064998	0.0262089	-0.0251605	0.00104836	-0.00209671	-0.00314507	-0.0304023	0.00314507	-0.00104836	0.0104836	0.0094352	-0.00733849	0.0188704	0.00209671	0.0220155	-0.0230638	0.017822
-3.5	-0.00419342	-0.00419342	-0.00838684	0.0157253	-0.014677	-0.017822	-0.00314507	0.00104836	-0.00733849	0.00104836	0.0220155	0.0272572	0.029354	-0.0335474	-0.0241122	-0.0241122	0.0241122	-0.00838684	0.0345957	-0.032499	0.0251605
-3.4	-0.00419342	0.0125803	0.0503211	-0.0272572	-0.0157253	-0.0377408	0.0167737	0.014677	-0.0125803	0.00209671	-0.00209671	-0.00733849	0.0262089	0.0492727	-0.00629013	0.00314507	-0.0125803	0.0188704	-0.0094352	0.0209671	0.00209671
-3.3	-0.014677	0.00629013	0.032499	0.00629013	-0.0241122	0.0094352	0.00419342	0.0094352	0.00314507	0.0262089	-0.00419342	0.0157253	0.0199188	0.0157253	0.032499	-0.00838684	-0.00314507	-0.0094352	-0.00104836	0.0230638	0.00838684
-3.2	-0.0115319	-0.00419342	-0.0660464	0.0094352	-0.0283056	0.029354	0.00419342	0.0534661	0.0094352	0.00733849	-0.00314507	0.0167737	0.00524178	0.014677	-0.0136286	0.00629013	0.00314507	0.0283056	0.0136286	0.00838684	0.029354
-3.1	-0.00314507	0.00733849	-0.00524178	0.0429826	0.0461276	-0.0597563	-0.0209671	0.0125803	0.0199188	0.0576595	0.0104836	-0.017822	0.0356441	-0.0272572	0.00209671	-0.0670947	0.0094352	-0.0251605	-0.0199188	0.00209671	0.0157253
-3	0.0345957	0.00629013	0.0398375	-0.0356441	-0.0272572	0.0377408	-0.00209671	-0.0104836	-0.029354	-0.0125803	0.0230638	0.00733849	0.0136286	0.0136286	-0.017822	-0.0335474	-0.0241122	-0.0136286	0.0377408	0.0230638	0.00314507
-2.9	0.0492727	-0.0104836	0.00419342	0.00838684	0.0199188	0.00104836	-0.00629013	0.0356441	-0.0115319	0.00629013	0.0503211	0.00209671	0.0136286	0.0251605	0.0440309	-0.0440309	0.00314507	-0.0094352	0.0199188	-0.0356441	-0.0125803
-2.8	0.0115319	-0.0230638	0.00524178	-0.0115319	0.00838684	0.00104836	0.0241122	-0.0335474	0.0209671	0.0136286	0.0366924	0.00419342	0.0262089	0.0094352	-0.0199188	0.0199188	0.00838684	0.00314507	-0.0220155	0.0241122	0.00104836
-2.7	0.0136286	-0.0440309	0.0104836	0.0304023	0.00838684	-0.014677	0.0335474	0.0136286	0.0429826	0.00733849	0.0555628	0.0681431	0.0188704	-0.00209671	0.0241122	-0.00104836	0.0262089	0.0115319	-0.061853	0.0356441	-0.0251605
-2.6	-0.0209671	-0.0482243	-0.0262089	-0.0094352	0.0272572	0.00419342	-0.0188704	0.0345957	0.032499	0.0754816	0.014677	0.0733849	0.017822	-0.00314507	0.0199188	0.0304023	0.0209671	-0.00524178	-0.0576595	-0.017822	-0.032499
-2.5	-0.00524178	-0.0220155	0.0304023	0.0419342	-0.0157253	-0.00524178	-0.00733849	0.0408859	0.0629013	0.0691915	0.0419342	0.0534661	0.0566112	0.017822	-0.0157253	-0.00629013	0.0283056	-0.0115319	0.00838684	-0.0450793	-0.00733849
-2.4	-0.0199188	0.00209671	0.0356441	-0.0136286	-0.0136286	0.0503211	0.00629013	0.0314507	0.0419342	0.0534661	0.0670947	0.0629013	0.0744332	0.0304023	0.014677	0.00629013	-0.00419342	-0.0262089	-0.014677	-0.0104836	-0.0220155
-2.3	-0.00419342	0.0167737	0.0136286	0.00733849	0.0188704	0.00104836	0.0513694	0.0345957	0.106932	0.100642	0.0419342	0.0985454	0.0838684	0.0744332	0.0272572	0.00629013	-0.0199188	0.0136286	-0.00209671	-0.0125803	-0.0482243
-2.2	-0.0125803	-0.047176	0.0115319	0.0136286	0.0366924	0.0251605	0.0555628	0.0608046	0.0838684	0.124754	0.114271	0.102739	0.0912069	0.0954003	0.0304023	-0.014677	0.0377408	0.0115319	0.0272572	0.00629013	0.0356441
-2.1	0.00524178	-0.0335474	-0.00838684	0.00209671	0.0272572	-0.00314507	0.0870135	0.125803	0.0974971	0.14677	0.150963	0.15935	0.0691915	0.0933036	0.0356441	0.0629013	-0.0125803	-0.0398375	-0.0125803	-0.0125803	-0.0450793
-2	-0.00104836	-0.0188704	-0.0492727	0.017822	0.0387891	0.0859651	0.105884	0.104836	0.186607	0.175075	0.17193	0.157253	0.107981	0.0639497	0.0545145	0.0125803	0.0209671	-0.00314507	-0.0167737	0.0450793	-0.00629013
-1.9	-0.0377408	0.0566112	0	-0.0104836	0.0450793	0.0461276	0.0912069	0.158302	0.209671	0.14048	0.213865	0.169834	0.137335	0.0639497	0.0115319	0.0335474	-0.0366924	-0.00629013	-0.0125803	0.017822	0.0094352
-1.8	0.0209671	0.00104836	-0.0104836	0.0849168	0.0440309	0.0629013	0.118464	0.189752	0.205478	0.245315	0.265234	0.160398	0.156205	0.104836	0.0712882	0.0136286	0.0503211	-0.0419342	0.0230638	0.0482243	-0.00733849
-1.7	0.00838684	-0.0157253	0.0167737	-0.00209671	0.0408859	0.0576595	0.162495	0.17193	0.253702	0.275717	0.259992	0.232735	0.164592	0.102739	0.0555628	0.0125803	-0.0115319	0.0335474	0.0136286	-0.00209671	0.0136286
-1.6	-0.00629013	-0.0094352	0.0262089	0.0283056	0.0534661	0.0974971	0.177172	0.25475	0.310313	0.342812	0.334425	0.212816	0.208623	0.109029	0.0723365	0.0345957	-0.00104836	-0.00314507	-0.0220155	-0.017822	-0.00104836
-1.5	0.00419342	-0.00524178	0.0199188	0.0492727	0.0136286	0.0775783	0.188704	0.277814	0.359586	0.39523	0.366924	0.341764	0.233783	0.100642	0.0608046	-0.0104836	0.0534661	0.0115319	-0.017822	0.00419342	0.029354
-1.4	0.032499	0.0272572	-0.0094352	0.0566112	0.0765299	0.175075	0.209671	0.302975	0.417245	0.461276	0.472808	0.379505	0.264186	0.158302	0.0817717	0.00629013	0.0335474	0.00524178	-0.0241122	-0.032499	-0.0241122
-1.3	0.0345957	-0.00104836	0.0408859	0.0576595	0.0859651	0.125803	0.25475	0.341764	0.461276	0.515791	0.491679	0.403617	0.270476	0.17193	0.0482243	0.0807234	0	0.0220155	-0.0220155	-0.0167737	-0.00419342
-1.2	0.00733849	-0.00419342	0.0398375	0.00733849	0.0639497	0.185559	0.25475	0.357489	0.512646	0.572402	0.519984	0.439261	0.291443	0.177172	0.10169	0.0262089	0.00733849	0.0125803	-0.0492727	0.0094352	-0.0167737
-1.1	-0.0094352	-0.00104836	-0.00629013	0.0398375	0.0408859	0.175075	0.291443	0.386843	0.564015	0.676189	0.586031	0.49063	0.348054	0.211768	0.0922553	0.0534661	0.00838684	0.0314507	-0.029354	-0.032499	-0.0230638
-1	0.0115319	0.0157253	0.0094352	0.0356441	0.0660464	0.169834	0.300878	0.468615	0.599659	0.688769	0.648932	0.597563	0.369021	0.233783	0.121609	0.0807234	0.0534661	-0.00838684	-0.0251605	-0.0398375	0.0125803
-0.9	0.00419342	-0.014677	0.0241122	0.0387891	0.0534661	0.191849	0.321845	0.47805	0.65627	0.765299	0.72651	0.583934	0.444503	0.241122	0.118464	0.0429826	0.0398375	-0.0157253	-0.029354	-0.00733849	0.0188704
-0.8	0.0587079	0.00419342	0.0272572	0.0356441	0.0775783	0.204429	0.374263	0.514742	0.692963	0.770541	0.744332	0.644739	0.434019	0.205478	0.16564	0.0167737	-0.0094352	-0.00524178	-0.0188704	-0.00209671	0.00524178
-0.7	-0.0345957	0.00524178	-0.00838684	0.0356441	0.0859651	0.15935	0.349102	0.577644	0.762154	0.843926	0.81562	0.706592	0.494824	0.284104	0.134189	0.00733849	-0.00209671	-0.00314507	0.0272572	0	-0.00524178
-0.6	-0.0241122	-0.0104836	0.0157253	0.0387891	0.0754816	0.179269	0.389988	0.609094	0.761106	0.87957	0.835539	0.721269	0.494824	0.332329	0.147818	0.0733849	-0.0157253	0.0104836	0.0314507	-0.0241122	-0.0241122
-0.5	0.00104836	-0.029354	0.0157253	-0.0115319	0.0744332	0.186607	0.377408	0.625868	0.795702	0.899489	0.893199	0.773686	0.529419	0.316603	0.125803	0.029354	0.0304023	-0.00838684	-0.0503211	0.0241122	0.00629013
-0.4	-0.0115319	0.0230638	0.00104836	0.0765299	0.0387891	0.251605	0.372166	0.617481	0.826104	0.942471	0.918359	0.77159	0.544096	0.360634	0.188704	0.0733849	0.0555628	-0.0220155	0.00629013	0.0377408	0.00629013
-0.3	-0.00209671	-0.0157253	0.0440309	0.0670947	0.100642	0.169834	0.384746	0.636352	0.817717	0.950858	0.918359	0.769493	0.555628	0.352247	0.166689	-0.0136286	-0.00104836	-0.0157253	-0.0345957	-0.0314507	-0.0094352
-0.2	0.0104836	-0.0356441	0.00104836	-0.00419342	0.112174	0.221203	0.39523	0.596514	0.847071	0.94352	0.934085	0.77788	0.582886	0.344909	0.164592	0.0922553	0.0125803	0.00104836	0.0377408	0.0199188	0.00104836
-0.1	0.00314507	-0.00104836	-0.00524178	0.014677	0.0954003	0.190801	0.396278	0.609094	0.80933	0.948762	0.945617	0.80933	0.578692	0.333377	0.15935	0.0765299	0.0974971	0.0377408	-0.0104836	-0.0461276	-0.0555628
0	0.00838684	0.0199188	-0.0125803	0.0345957	0.0807234	0.224348	0.379505	0.591272	0.78417	0.931988	0.917311	0.775783	0.581837	0.349102	0.143625	0.0660464	0.0241122	0.0125803	0.0398375	-0.0167737	0.0576595
0.1	-0.00629013	-0.0450793	0	0.0492727	0.116367	0.16564	0.349102	0.537806	0.781025	0.891102	0.884812	0.775783	0.558773	0.366924	0.15935	0.100642	0.0366924	0.0115319	-0.0345957	0.0304023	0.0136286
0.2	0.0262089	-0.0157253	0.0199188	0.00733849	0.0807234	0.188704	0.316603	0.545145	0.760058	0.869087	0.868038	0.708688	0.549338	0.310313	0.16564	0.110077	0.0188704	0.00838684	-0.0345957	0.029354	-0.00733849
0.3	0.029354	0.0304023	-0.00524178	0.017822	0.114271	0.175075	0.345957	0.532565	0.685624	0.830297	0.819814	0.691915	0.522081	0.33757	0.200236	0.0922553	-0.00524178	0.0199188	0.0387891	-0.00733849	0.00314507
0.4	-0.029354	-0.0241122	-0.00104836	0.0251605	0.0419342	0.148866	0.32499	0.509501	0.679334	0.762154	0.78417	0.635303	0.482243	0.301926	0.181365	0.079675	0.00209671	0.00524178	-0.0283056	-0.0377408	0.0188704
0.5	0.0272572	0	-0.0366924	-0.00209671	0.0597563	0.137335	0.253702	0.460228	0.626917	0.718123	0.753768	0.620626	0.451841	0.328135	0.184511	0.0503211	0.0283056	0.00838684	0.017822	-0.0377408	0.017822
0.6	-0.00104836	0.00209671	-0.00524178	0.0775783	0.0220155	0.169834	0.296685	0.387891	0.544096	0.680383	0.704495	0.602804	0.47176	0.322893	0.100642	0.0733849	0.061853	0.0167737	-0.00419342	-0.0199188	-0.0094352
0.7	0.0209671	-0.014677	0.00314507	0.0104836	0.0754816	0.119513	0.202333	0.377408	0.49063	0.592321	0.614336	0.532565	0.39523	0.234832	0.0964487	0.064998	0.0209671	-0.0272572	-0.0387891	0.0461276	0.0262089
0.8	0.00733849	-0.00419342	-0.0377408	0.0450793	0.0524178	0.119513	0.215961	0.350151	0.460228	0.572402	0.579741	0.483292	0.365876	0.284104	0.128948	0.0775783	0.00104836	0.0230638	0.00209671	0.00733849	-0.0220155
0.9	0.0241122	0.0199188	0.0345957	0.00733849	0.0870135	0.103787	0.183462	0.264186	0.387891	0.493775	0.488534	0.418294	0.317652	0.149915	0.105884	-0.0167737	0.0272572	-0.00419342	0.00314507	0.0251605	-0.017822
1	-0.0345957	-0.0262089	-0.0188704	0.0241122	0.0828201	0.079675	0.176124	0.264186	0.343861	0.47176	0.428777	0.384746	0.271524	0.200236	0.112174	0.0807234	0.0503211	-0.0125803	0.0335474	-0.0377408	0.00209671
1.1	0.0262089	-0.00209671	0.0220155	0	0.0492727	0.0492727	0.0880619	0.240073	0.31241	0.385795	0.410955	0.329184	0.294588	0.152012	0.127899	0.0230638	0.032499	0	-0.00209671	-0.00419342	-0.00524178
1.2	-0.0188704	0.0167737	0.0335474	0.0241122	0.00419342	0.047176	0.137335	0.232735	0.291443	0.29354	0.354344	0.232735	0.21701	0.126851	0.029354	0.0566112	-0.00104836	-0.0220155	0.0104836	0.00524178	-0.0136286
1.3	0.00629013	0.0125803	-0.032499	0.00524178	0.00209671	0.0639497	0.0870135	0.117416	0.221203	0.319748	0.275717	0.234832	0.162495	0.134189	0.0891102	0.017822	0.0241122	0.014677	0.0157253	-0.0429826	-0.0188704
1.4	0.0136286	0.0125803	-0.0429826	-0.032499	0.0450793	0.0817717	0.0891102	0.155157	0.180317	0.246364	0.2233	0.180317	0.131044	0.118464	0.079675	0.061853	-0.00838684	-0.0241122	0.0283056	0.0335474	0.0262089
1.5	-0.0188704	0.0115319	-0.0104836	-0.0115319	0.0482243	0.0786267	0.0429826	0.15306	0.150963	0.222251	0.161447	0.166689	0.124754	0.127899	0.0765299	0.0157253	-0.017822	-0.0345957	-0.0104836	-0.0262089	0.0104836
1.6	0.00524178	0.00733849	-0.0262089	0.0167737	0.0209671	0.064998	0.0691915	0.104836	0.164592	0.177172	0.225396	0.15306	0.134189	0.0807234	0.0262089	0.0157253	0.0104836	0.0199188	-0.0104836	0.00629013	0.032499
1.7	0.0230638	0.0115319	-0.0660464	0.0157253	0.0272572	-0.00104836	0.10169	0.0995938	0.148866	0.164592	0.155157	0.115319	0.109029	0.102739	0.0251605	0.00838684	0.0209671	-0.00733849	-0.0199188	0.017822	0.0125803
1.8	0.0262089	-0.0356441	-0.0220155	-0.0230638	0.0503211	0.0345957	0.017822	0.0429826	0.0828201	0.0995938	0.0744332	0.0576595	0.0922553	0.0933036	0.0241122	0.0167737	0.0241122	0.0136286	-0.0157253	-0.00104836	0.017822
1.9	0.0356441	-0.029354	0.0272572	-0.0199188	0.0513694	-0.0188704	0.0209671	0.0545145	0.0398375	0.102739	0.122658	0.0723365	0.0901586	0.029354	0.0304023	0.0251605	0.0283056	0.0188704	-0.00104836	-0.00524178	-0.017822
2	0.0440309	-0.0115319	0.0125803	0.014677	0.00314507	0	0.0639497	0.0576595	0.061853	0.0377408	0.0712882	0.0566112	0.0094352	0.0230638	0.0356441	0.00733849	0.00838684	0.00419342	-0.0366924	0.0251605	-0.0220155
2.1	-0.00419342	0.00314507	-0.0094352	-0.017822	0.0188704	0.0608046	0.0188704	0.0157253	0.0555628	0.0597563	0.0524178	0.0555628	0.0891102	0.0262089	-0.0209671	-0.00733849	0.0335474	0.0157253	0.00314507	0.0199188	0.00314507
2.2	0.00524178	0.0230638	-0.0094352	0.0304023	0.00524178	0.0450793	-0.00104836	0.0272572	0.0199188	0.0775783	0.0408859	0.032499	0.0136286	0.00838684	0.0262089	-0.0272572	0.00314507	-0.029354	0.014677	-0.00524178	-0.0283056
2.3	-0.0115319	-0.0094352	-0.0220155	0.0377408	-0.0230638	0	-0.0230638	0.00104836	0.0429826	0.0314507	0.0398375	0.00104836	0.0335474	-0.0115319	0.017822	-0.0188704	0.0115319	-0.00314507	-0.00629013	-0.0136286	-0.0387891
2.4	-0.00104836	-0.0157253	0.0125803	0.029354	0.00104836	0.0230638	0.00104836	0.0157253	0.0461276	0.0387891	0.0262089	0.0262089	0.0356441	-0.0115319	0.0272572	-0.00733849	-0.0115319	0.0283056	-0.0461276	0.0492727	-0.017822
2.5	-0.00314507	0.0125803	-0.00104836	-0.0377408	-0.029354	0.0167737	0.00314507	0.032499	0.014677	-0.0104836	0.0482243	-0.00838684	0.0262089	0.00209671	0.0345957	0.0272572	0.014677	-0.00838684	0.0167737	0.014677	-0.0199188
2.6	0.0104836	-0.0251605	-0.00104836	-0.00733849	0.0272572	0.0283056	-0.0115319	0.0188704	-0.0167737	-0.00733849	0.047176	-0.0272572	0.00104836	0.0167737	-0.00838684	0.00314507	0.017822	0.00733849	-0.0115319	0.00838684	-0.0188704
2.7	0.0335474	0.00838684	-0.00209671	0.00209671	0.0283056	0.00838684	-0.0304023	0.014677	-0.029354	0.0241122	0.0094352	0.0094352	-0.0283056	-0.0125803	-0.00314507	-0.0283056	0.0262089	0.017822	0.00209671	0.00104836	0.0230638
2.8	-0.014677	-0.014677	0.0125803	0.0314507	0.00524178	-0.00733849	0.0482243	0.0482243	0.00104836	-0.00314507	-0.029354	0.0272572	0.0251605	0.00524178	0.00524178	0.0104836	0.00524178	-0.00104836	-0.0272572	0.0387891	0.017822
2.9	-0.0199188	-0.00733849	0.0125803	-0.0094352	0.00733849	-0.0230638	0.0125803	0.064998	0.0335474	-0.0450793	0.017822	-0.0440309	-0.0377408	0.0125803	-0.0241122	-0.0167737	0.0125803	-0.0450793	-0.00419342	0.0209671	0.0188704
3	-0.0230638	-0.00733849	0.00524178	0.00209671	-0.00314507	0.0220155	-0.0314507	-0.0115319	-0.00733849	0.00838684	-0.0104836	-0.0283056	0.00419342	-0.0157253	0.00419342	0.0377408	0.0335474	-0.017822	-0.0408859	-0.014677	-0.0366924
3.1	0.017822	-0.0188704	0.0366924	-0.014677	0.00209671	0.0545145	-0.0356441	0.0241122	-0.00838684	-0.00419342	0.00314507	-0.00838684	0.0199188	-0.0356441	0.032499	0.00314507	-0.00524178	-0.0188704	-0.00733849	0.0220155	0.017822
3.2	0.014677	-0.0209671	-0.0136286	0.00733849	0.0104836	0.00419342	-0.0167737	0.00733849	-0.0272572	-0.00314507	0.0125803	-0.0157253	-0.029354	-0.00104836	-0.0167737	0.017822	0	-0.017822	-0.014677	-0.00524178	0.014677
3.3	-0.00838684	-0.00733849	0.0345957	-0.0241122	0.0230638	0.00314507	0.0251605	0.0335474	-0.014677	0.00733849	0.0356441	0.0094352	-0.00104836	-0.0408859	-0.0136286	-0.0136286	-0.0398375	-0.0136286	0.0241122	-0.00314507	-0.0387891
3.4	-0.00629013	0.014677	-0.0136286	0.00629013	0.0125803	-0.0398375	-0.0230638	-0.0188704	-0.0398375	0.0314507	0.0188704	0.0125803	0.0104836	0.0167737	-0.00209671	-0.00838684	-0.00209671	0.0398375	-0.0398375	0.0366924	-0.0188704
3.5	0.0125803	0.0345957	-0.0094352	0.00419342	0.0408859	0.0304023	-0.00629013	0.0545145	-0.00838684	0.0115319	-0.0220155	0.0188704	0.0104836	0.00314507	-0.032499	0.00419342	-0.0283056	0.0304023	-0.014677	-0.0125803	-0.00209671
3.6	0.0115319	0.0345957	-0.00209671	-0.0157253	-0.00209671	0	-0.0314507	0.0167737	-0.0230638	0.0387891	0.029354	0.00524178	0.047176	0.0398375	0.0251605	0.00733849	0.0241122	0.0251605	0.00104836	-0.00209671	0.0230638
3.7	0.0209671	-0.0199188	0.017822	-0.00524178	0.0115319	-0.0304023	-0.0188704	0.0136286	0.032499	-0.0366924	-0.00314507	0.00419342	-0.0283056	0.0408859	-0.00838684	-0.0251605	-0.0167737	-0.00209671	0	0.00524178	-0.00104836
3.8	-0.00733849	0.0220155	0.0241122	-0.0199188	-0.0660464	-0.00629013	-0.0188704	-0.0220155	-0.00419342	0.00209671	-0.0314507	-0.0356441	-0.00419342	-0.0094352	0.0167737	-0.00104836	0.0094352	-0.0304023	-0.0188704	-0.00314507	0.00524178
3.9	-0.00838684	0.0241122	-0.017822	-0.0209671	0.00733849	0.029354	0.0188704	0.00524178	0.00524178	0.0272572	-0.0104836	0.0125803	-0.0104836	0.0125803	0.0335474	0.0115319	-0.00838684	0.00209671	-0.0304023	-0.00838684	0.0104836
4	0.0220155	0.00419342	0.00104836	-0.0262089	-0.0230638	0.0104836	0.0104836	0.0209671	-0.0241122	-0.0157253	0.00733849	0.00419342	-0.032499	0.00524178	-0.0314507	0.00314507	-0.00524178	0.00838684	-0.0125803	-0.0555628	-0.0408859

[truncated: 3 more sheets: Data_Fig2c_4, Data_Fig2c_5, Data_Fig2c_6]
