# Supplementary material for: Quantum squeezing amplification with a weak Kerr nonlinear oscillator
Source: Nat Commun. 2025 Dec 18;17:970. doi: 10.1038/s41467-025-67699-0 (PMC12848120; doi:10.1038/s41467-025-67699-0)
Supplement: Supplementary file 4 — Source data for Fig. 3b-d [file 41467_2025_67699_MOESM4_ESM.xlsx]

## Sheet: Data_Fig3b
Fig.3b Measured 1D Wigner function cuts of the generated squeezed states for various Trotter steps M
M=0
Im(α)=0
Re(α)	-3	-2.88	-2.76	-2.64	-2.52	-2.4	-2.28	-2.16	-2.04	-1.92	-1.8	-1.68	-1.56	-1.44	-1.32	-1.2	-1.08	-0.96	-0.84	-0.72	-0.6	-0.48	-0.36	-0.24	-0.12	0	0.12	0.24	0.36	0.48	0.6	0.72	0.84	0.96	1.08	1.2	1.32	1.44	1.56	1.68	1.8	1.92	2.04	2.16	2.28	2.4	2.52	2.64	2.76
W(α)	-0.00484392	0.00430571	0.025296	0.00592034	-0.0113025	0.00215285	-0.01507	-0.0145318	0.0161464	-0.00376749	-0.00861141	0.0129171	-0.017761	0.0118407	0.0296017	0.0382131	0.0871905	0.166308	0.246502	0.368138	0.474166	0.610334	0.749731	0.879978	0.946179	0.98493	0.955328	0.863294	0.754037	0.599031	0.473089	0.338536	0.266954	0.159311	0.100108	0.0667384	0.00968784	0.00215285	0.00699677	0.0134553	0.0236814	0.0236814	-0.00430571	0.00430571	0.00484392	0.0242196	0.00968784	-0.00161464	-0.00861141
fit data	0.00181098	0.00181102	0.00181117	0.0018117	0.00181354	0.00181948	0.00183751	0.00188901	0.00202745	0.00237744	0.00320924	0.00506682	0.00896241	0.0166286	0.0307725	0.0552085	0.0946813	0.154177	0.237619	0.34607	0.475909	0.617708	0.756564	0.874296	0.953222	0.980478	0.95145	0.87105	0.752355	0.613133	0.471511	0.342241	0.234562	0.151922	0.0931363	0.0542224	0.0301847	0.0163009	0.0087912	0.00498296	0.00317069	0.00236079	0.0020207	0.00188643	0.00183658	0.00181917	0.00181345	0.00181167	0.00181116
Re(α)=0
Im(α)	-3	-2.88	-2.76	-2.64	-2.52	-2.4	-2.28	-2.16	-2.04	-1.92	-1.8	-1.68	-1.56	-1.44	-1.32	-1.2	-1.08	-0.96	-0.84	-0.72	-0.6	-0.48	-0.36	-0.24	-0.12	0	0.12	0.24	0.36	0.48	0.6	0.72	0.84	0.96	1.08	1.2	1.32	1.44	1.56	1.68	1.8	1.92	2.04	2.16	2.28	2.4	2.52	2.64	2.76
W(α)	0.00968784	0.0123789	0.0123789	-0.0156082	0.0161464	0.0161464	-0.00107643	0.0236814	-0.00968784	-0.0166846	-0.0182992	-0.00861141	-0.010226	0.0231432	0.0398278	0.0726588	0.107104	0.166846	0.208288	0.3493	0.477395	0.609795	0.746502	0.855759	0.93972	0.970936	0.936491	0.859526	0.75296	0.607104	0.489236	0.368138	0.261572	0.184069	0.104413	0.0527449	0.0134553	0.0134553	-0.00215285	0.0629709	0.00753498	-0.010226	0.0139935	0.0156082	-0.0242196	0.00538213	-0.0113025	-0.00538213	0.00376749
fit data	0.00259983	0.00259989	0.00260008	0.00260078	0.00260308	0.00261032	0.00263174	0.00269146	0.00284837	0.00323669	0.00414153	0.00612563	0.0102175	0.0181487	0.0325831	0.057222	0.0966083	0.155453	0.237394	0.34333	0.469734	0.607636	0.742935	0.858424	0.937249	0.96692	0.942543	0.868147	0.755588	0.621461	0.483115	0.355076	0.246864	0.162518	0.101511	0.0603961	0.0345052	0.0192391	0.0107979	0.00641577	0.00427785	0.00329693	0.00287342	0.00270126	0.00263535	0.00261158	0.00260349	0.0026009	0.00260012
M=3
Im(α)=0
Re(α)	-1.5	-1.45	-1.4	-1.35	-1.3	-1.25	-1.2	-1.15	-1.1	-1.05	-1	-0.95	-0.9	-0.85	-0.8	-0.75	-0.7	-0.65	-0.6	-0.55	-0.5	-0.45	-0.4	-0.35	-0.3	-0.25	-0.2	-0.15	-0.1	-0.05	0	0.05	0.1	0.15	0.2	0.25	0.3	0.35	0.4	0.45	0.5	0.55	0.6	0.65	0.7	0.75	0.8	0.85	0.9
W(α)	-0.0271841	0.00159906	0.0362454	0.0202548	0.0410426	0.0101274	-0.0245189	0.00959437	0.0026651	0.0026651	-0.0101274	0.0223869	0.0293161	0.00533021	0.0191887	0.0650285	0.0687597	0.103406	0.12526	0.185491	0.200949	0.265977	0.365119	0.446138	0.571398	0.666276	0.742498	0.835243	0.89814	0.952508	0.973829	0.978093	0.94931	0.917329	0.830446	0.775545	0.690795	0.574063	0.502105	0.411492	0.343265	0.257982	0.226001	0.16417	0.0730238	0.0533021	0.0330473	0.00692927	0.025052
fit data	0.00614807	0.00615267	0.00616243	0.00618253	0.00622284	0.00630142	0.00645044	0.00672521	0.00721778	0.00807621	0.00953025	0.0119236	0.015751	0.021696	0.0306621	0.0437875	0.0624296	0.0881049	0.122374	0.166665	0.222042	0.288937	0.36688	0.454284	0.548319	0.644948	0.739134	0.825232	0.897529	0.950863	0.981228	0.986274	0.965605	0.920833	0.855368	0.773987	0.682267	0.585947	0.490359	0.399964	0.318076	0.24676	0.186899	0.138383	0.100361	0.0715178	0.0503194	0.035215	0.0247752
Re(α)=0
Im(α)	-6	-5.8	-5.6	-5.4	-5.2	-5	-4.8	-4.6	-4.4	-4.2	-4	-3.8	-3.6	-3.4	-3.2	-3	-2.8	-2.6	-2.4	-2.2	-2	-1.8	-1.6	-1.4	-1.2	-1	-0.8	-0.6	-0.4	-0.2	0	0.2	0.4	0.6	0.8	1	1.2	1.4	1.6	1.8	2	2.2	2.4	2.6	2.8	3	3.2	3.4	3.6
W(α)	-0.00852833	-0.000533021	-0.0383775	0.0122595	-0.00106604	-0.0229199	0.0154576	-0.0282501	-0.00319812	-0.0229199	-0.0154576	0.0186557	0.0026651	0.00213208	-0.00533021	0.0122595	-0.00639625	-0.0122595	0.0111934	-0.0127925	0.0431747	0.0831512	0.114599	0.208944	0.293694	0.449336	0.604445	0.701455	0.834177	0.935451	0.973829	0.950376	0.876286	0.754757	0.625766	0.493577	0.366718	0.248388	0.185491	0.101807	0.0596983	0.0149246	0.0223869	0.00906135	-0.0143916	0.025052	0	0.0138585	-0.0234529
fit data	-0.00350155	-0.00350155	-0.00350155	-0.00350155	-0.00350155	-0.00350154	-0.00350153	-0.00350146	-0.00350122	-0.00350031	-0.00349722	-0.00348732	-0.00345749	-0.00337315	-0.00314928	-0.00259173	-0.00128957	0.0015609	0.00740516	0.0186182	0.0387284	0.0723935	0.124897	0.200983	0.303057	0.429131	0.571248	0.715271	0.842668	0.934226	0.974746	0.95717	0.884582	0.769332	0.629597	0.484712	0.350905	0.238684	0.152291	0.0908388	0.0502762	0.0253561	0.0110756	0.00343011	-0.000398739	-0.0021941	-0.00298293	-0.00330789	-0.00343348
M=6
Im(α)=0
Re(α)	-1.5	-1.45	-1.4	-1.35	-1.3	-1.25	-1.2	-1.15	-1.1	-1.05	-1	-0.95	-0.9	-0.85	-0.8	-0.75	-0.7	-0.65	-0.6	-0.55	-0.5	-0.45	-0.4	-0.35	-0.3	-0.25	-0.2	-0.15	-0.1	-0.05	0	0.05	0.1	0.15	0.2	0.25	0.3	0.35	0.4	0.45	0.5	0.55	0.6	0.65	0.7	0.75	0.8	0.85	0.9
W(α)	-0.0127925	-0.0277171	0.0127925	0.0026651	0.00586323	-0.00586323	0.00213208	0.0117265	-0.00373114	0.0175897	0.00319812	0.00426417	-0.0154576	0.0143916	-0.00479719	0.00213208	-0.0229199	-0.0229199	-0.00799531	0.0127925	0.0197218	0.0239859	0.0666276	0.114599	0.245723	0.323544	0.467459	0.634828	0.765951	0.883748	0.943447	0.954107	0.900805	0.807526	0.679601	0.536752	0.401365	0.301157	0.202015	0.128458	0.0884814	0.0612974	0.0271841	0.0138585	-0.0287831	-0.0197218	-0.00479719	-0.00746229	-0.00799531
fit data	0.000249248	0.000249248	0.000249248	0.000249248	0.000249248	0.000249248	0.00024925	0.000249259	0.0002493	0.000249467	0.000250113	0.000252455	0.000260385	0.0002855	0.000359862	0.000565625	0.00109749	0.00238112	0.00527175	0.011341	0.023211	0.0448075	0.0813031	0.13846	0.221166	0.331258	0.465161	0.61235	0.755685	0.874212	0.948035	0.963743	0.918389	0.820394	0.686991	0.539285	0.396859	0.273796	0.177105	0.107433	0.0611414	0.0326768	0.0164371	0.00782429	0.00357203	0.00161553	0.000775873	0.000439523	0.000313692
Re(α)=0
Im(α)	-6	-5.8	-5.6	-5.4	-5.2	-5	-4.8	-4.6	-4.4	-4.2	-4	-3.8	-3.6	-3.4	-3.2	-3	-2.8	-2.6	-2.4	-2.2	-2	-1.8	-1.6	-1.4	-1.2	-1	-0.8	-0.6	-0.4	-0.2	0	0.2	0.4	0.6	0.8	1	1.2	1.4	1.6	1.8	2	2.2	2.4	2.6	2.8	3	3.2	3.4	3.6
W(α)	0.0149246	-0.00373114	0.0026651	-0.0101274	-0.00106604	-0.0191887	0.00852833	0.0202548	-0.0271841	-0.0197218	0.0165236	0.0159906	0.00692927	0.0271841	0.0181227	0.0330473	0.0874154	0.120463	0.110868	0.171633	0.212675	0.311817	0.34593	0.494643	0.555941	0.651884	0.752625	0.820319	0.860295	0.921593	0.942913	0.959437	0.939182	0.917329	0.85763	0.792069	0.680134	0.616705	0.540483	0.429615	0.352327	0.267043	0.198817	0.174831	0.0826182	0.0719578	0.0426417	0.0458398	0.00586323
fit data	-0.00101375	-0.00100506	-0.000987522	-0.000953028	-0.00088692	-0.000763479	-0.000538931	-0.000141049	0.000545603	0.00169957	0.00358777	0.00659536	0.0112577	0.0182902	0.0286077	0.0433263	0.063734	0.0912216	0.127165	0.172761	0.228815	0.29552	0.372232	0.457305	0.548011	0.640592	0.730457	0.812524	0.881682	0.933307	0.963778	0.97089	0.954122	0.9147	0.855444	0.780442	0.69458	0.603016	0.510684	0.42187	0.339927	0.267144	0.204742	0.153001	0.111453	0.0791053	0.0546653	0.0367339	0.0239508
M=9
Im(α)=0
Re(α)	-1.5	-1.45	-1.4	-1.35	-1.3	-1.25	-1.2	-1.15	-1.1	-1.05	-1	-0.95	-0.9	-0.85	-0.8	-0.75	-0.7	-0.65	-0.6	-0.55	-0.5	-0.45	-0.4	-0.35	-0.3	-0.25	-0.2	-0.15	-0.1	-0.05	0	0.05	0.1	0.15	0.2	0.25	0.3	0.35	0.4	0.45	0.5	0.55	0.6	0.65	0.7	0.75	0.8	0.85	0.9
W(α)	0.0122595	-0.00799531	0.0159906	-0.0143916	-0.00586323	0.0106604	0.0245189	0.00746229	-0.0026651	0.0341133	0.00959437	-0.0287831	0.0287831	0.0127925	-0.0213208	-0.0303822	-0.0154576	-0.00426417	0.00373114	-0.00533021	-0.00533021	-0.0133255	0.0159906	-0.0383775	-0.0655615	0.0287831	0.172699	0.357657	0.612974	0.766484	0.880017	0.888012	0.797399	0.623634	0.421086	0.279836	0.144982	0.0948777	0.0740899	0.0111934	-0.0170567	0.025585	0.0133255	-0.0106604	0.00959437	0.0271841	-0.0165236	-0.00426417	-0.0117265
fit data	-0.00285441	-0.00285441	-0.00285441	-0.00285441	-0.00285441	-0.00285441	-0.00285441	-0.00285441	-0.00285441	-0.00285441	-0.00285441	-0.00285441	-0.00285441	-0.0028544	-0.00285439	-0.00285429	-0.00285358	-0.00284925	-0.00282629	-0.00271943	-0.00228457	-0.000738933	0.00405201	0.0169737	0.0472059	0.10829	0.21415	0.369735	0.559715	0.74412	0.869351	0.892748	0.80586	0.639328	0.445587	0.272528	0.145859	0.0677687	0.0266392	0.00797717	0.000643753	-0.0018609	-0.00260627	-0.00279991	-0.00284388	-0.00285262	-0.00285414	-0.00285437	-0.0028544
Re(α)=0
Im(α)	-6	-5.8	-5.6	-5.4	-5.2	-5	-4.8	-4.6	-4.4	-4.2	-4	-3.8	-3.6	-3.4	-3.2	-3	-2.8	-2.6	-2.4	-2.2	-2	-1.8	-1.6	-1.4	-1.2	-1	-0.8	-0.6	-0.4	-0.2	0	0.2	0.4	0.6	0.8	1	1.2	1.4	1.6	1.8	2	2.2	2.4	2.6	2.8	3	3.2	3.4	3.6
W(α)	-0.025585	-0.0245189	-0.0234529	0.00213208	-0.0223869	0.00533021	0.0207878	0.0314482	-0.00906135	0.0447737	0.0271841	0.0618304	0.0794201	0.109802	0.172166	0.189222	0.235595	0.26651	0.333138	0.396567	0.440808	0.481851	0.557007	0.623101	0.655082	0.716913	0.756356	0.820319	0.82938	0.875753	0.87522	0.906135	0.896541	0.886946	0.850701	0.845904	0.812323	0.741432	0.687597	0.635894	0.584191	0.523426	0.430681	0.390704	0.294227	0.218005	0.187623	0.121529	0.0676936
fit data	-0.00762561	-0.00653142	-0.00499569	-0.00286933	3.4826e-05	0.00394706	0.00914471	0.0159542	0.0247505	0.0359523	0.0500133	0.067407	0.0886068	0.114059	0.144149	0.179167	0.21927	0.264435	0.314434	0.368797	0.426797	0.487447	0.549509	0.611528	0.67188	0.728836	0.780646	0.82562	0.862227	0.889173	0.905484	0.910559	0.904209	0.886671	0.858588	0.820975	0.775155	0.722683	0.66526	0.604637	0.542535	0.480562	0.420152	0.362514	0.308609	0.259132	0.214526	0.174996	0.140539
[truncated: 12 more columns]

## Sheet: Data_Fig3c
Fig.3c Extracted squeezing parameters as a function of Trotter steps M for various displacement amplitudes |β|^2
|β|^2=1
number of steps (M)	1	21	41	61	81
squeezing parameter	0.00243341	0.075155	0.128899	0.215112	0.268266
error bar	0.0152619	0.0193591	0.0127822	0.0144628	0.0148612
sim. steps	1	2	3	4	5	6	7	8	9	10	11	12	13	14	15	16	17	18	19	20	21	22	23	24	25	26	27	28	29	30	31	32	33	34	35	36	37	38	39	40	41	42	43	44	45	46	47	48	49
sim. data (dashed line)	0.0034	0.0068	0.0102	0.0136	0.017	0.0204	0.0239	0.0273	0.0307	0.0341	0.0375	0.0409	0.0443	0.0477	0.0511	0.0545	0.0579	0.0612	0.0646	0.068	0.0714	0.0748	0.0782	0.0815	0.0849	0.0883	0.0917	0.095	0.0984	0.1017	0.1051	0.1084	0.1118	0.1151	0.1184	0.1218	0.1251	0.1284	0.1317	0.135	0.1383	0.1416	0.1449	0.1482	0.1515	0.1547	0.158	0.1612	0.1645
|β|^2=4
number of steps (M)	1	6	11	16	21	26	31	36	41	46	51	56	61	66	71	76
squeezing parameter	0.00657269	0.0708881	0.140979	0.213134	0.282341	0.339784	0.400699	0.47884	0.510151	0.573587	0.627298	0.657652	0.694337	0.710533	0.7541	0.806719
error bar	0.0148959	0.0138103	0.0139214	0.0146054	0.0162342	0.0152237	0.0165552	0.0150512	0.0149314	0.0150137	0.0165891	0.0193977	0.0226643	0.0275221	0.0296682	0.0354133
sim. steps	1	2	3	4	5	6	7	8	9	10	11	12	13	14	15	16	17	18	19	20	21	22	23	24	25	26	27	28	29	30	31	32	33	34	35	36	37	38	39	40	41	42	43	44	45	46	47	48	49
sim. data (dashed line)	0.0135	0.027	0.0405	0.054	0.0675	0.081	0.0945	0.108	0.1215	0.135	0.1485	0.1619	0.1754	0.1888	0.2023	0.2157	0.2291	0.2424	0.2558	0.2691	0.2824	0.2956	0.3088	0.3219	0.335	0.348	0.3609	0.3738	0.3866	0.3993	0.4119	0.4244	0.4368	0.4491	0.4612	0.4733	0.4852	0.497	0.5086	0.5201	0.5315	0.5427	0.5538	0.5647	0.5757	0.5867	0.5975	0.6081	0.6187
|β|^2=16
number of steps (M)	1	2	3	4	5	6	7	8	9	10	11	12	13	14	15	16	17	18	19	20	21	22	23	24	25	26
squeezing parameter	0.00504462	0.109105	0.156729	0.199322	0.257758	0.313038	0.362365	0.405314	0.479868	0.525653	0.566544	0.624511	0.658418	0.718571	0.763105	0.794222	0.826651	0.862511	0.921292	0.934255	0.979755	1.00322	0.988532	1.05632	1.04952	1.08802
error bar	0.0200119	0.0142807	0.014267	0.0169267	0.0150299	0.0120256	0.016421	0.0118413	0.00990907	0.0116847	0.0143617	0.0156308	0.0150375	0.0146019	0.015209	0.0160854	0.019418	0.0206873	0.0208557	0.0244094	0.0248869	0.0299963	0.042042	0.0350562	0.0438186	0.0400233
sim. steps	1	2	3	4	5	6	7	8	9	10	11	12	13	14	15	16	17	18	19	20	21	22	23	24	25	26
sim. data (dashed line)	0.0519	0.1038	0.1557	0.2075	0.2593	0.3111	0.3628	0.4144	0.4658	0.517	0.5677	0.6177	0.6668	0.7146	0.7608	0.8052	0.8479	0.8893	0.929	0.9653	0.9997	1.041	1.0695	1.0959	1.1205	1.1432
|β|^2=36
number of steps (M)	1	2	3	4	5	6	7	8	9	10	11	12	13	14	15	16	17	18
squeezing parameter	0.102939	0.211516	0.313029	0.408616	0.503838	0.604717	0.70918	0.796311	0.897158	0.974751	1.05088	1.12944	1.18794	1.21488	1.28196	1.30813	1.33648	1.38756
error bar	0.102939	0.211516	0.313029	0.408616	0.503838	0.604717	0.70918	0.796311	0.897158	0.974751	1.05088	1.12944	1.18794	1.21488	1.28196	1.30813	1.33648	1.38756
sim. steps	1	2	3	4	5	6	7	8	9	10	11	12	13	14	15	16	17	18
sim. data (dashed line)	0.1088	0.2172	0.325	0.4319	0.5376	0.6417	0.7437	0.8423	0.9362	1.0237	1.1038	1.1738	1.2414	1.284	1.3305	1.3632	1.3881	1.4002
|β|^2=64
number of steps (M)	1	2	3	4	5	6	7	8	9	10	11
squeezing parameter	0.16773	0.321935	0.4868	0.640927	0.796644	0.933227	1.0762	1.20433	1.27676	1.3823	1.46162
error bar	0.0131304	0.0116802	0.012647	0.0124207	0.0138518	0.0121813	0.0165322	0.0180856	0.0242045	0.0300943	0.0380469
sim. steps	1	2	3	4	5	6	7	8	9	10	11
sim. data (dashed line)	0.1733	0.3445	0.5121	0.6746	0.8308	0.9801	1.1216	1.253	1.3553	1.4288	1.4679
the inset
|β|^2	1	4	16	36	64	100
squeezing rate (MHz)	0.0044309	0.0183828	0.0730816	0.131915	0.210112	0.27626
sim. rate (MHz) (dashed line)	0.0045139	0.0178532	0.06848	0.141455	0.221709	0.28113
ideal rate (MHz) (solid line)	0.005832	0.023328	0.093312	0.209952	0.373248	0.5832
[truncated: 32 more columns]

## Sheet: Data_Fig3d_1
Fig. 3d Measured 2D Wigner functions with Trotter step M=1
Re(α) Im(α)	-1.5	-1.45	-1.4	-1.35	-1.3	-1.25	-1.2	-1.15	-1.1	-1.05	-1	-0.95	-0.9	-0.85	-0.8	-0.75	-0.7	-0.65	-0.6	-0.55	-0.5	-0.45	-0.4	-0.35	-0.3	-0.25	-0.2	-0.15	-0.1	-0.05	0	0.05	0.1	0.15	0.2	0.25	0.3	0.35	0.4	0.45	0.5	0.55	0.6	0.65	0.7	0.75	0.8	0.85	0.9
-4	-0.0323206	0.0258565	-0.0140056	-0.00430942	0	-0.0420168	-0.00861883	-0.0301659	-0.00538677	0.033398	0.015083	-0.00323206	-0.0323206	-0.0355527	0.0107735	-0.0290886	0.0129282	0.00107735	-0.0226244	-0.0247791	-0.0269339	-0.0355527	-0.0323206	-0.03663	0.0107735	0.0204697	0.0107735	0.00215471	0.0247791	0.0226244	-0.00646412	0.0280112	0.00538677	-0.0247791	-0.00754148	0.00861883	-0.00646412	0.0118509	0.00318861	0.0148802	-0.00956582	-0.064835	0.0372004	0.0361375	-0.00744008	-0.0138173	-0.0318861	-0.015943	0.024446
-3.75	-0.0527903	0.0269339	-0.0226244	-0.0129282	-0.0237018	-0.0161603	0	0.0247791	0.0226244	0.0377074	-0.00646412	-0.0226244	-0.00215471	-0.00107735	-0.0420168	-0.0172377	-0.00861883	-0.0161603	0.00323206	0.0140056	0.0118509	-0.0441715	0.0355527	-0.00107735	0.00861883	-0.0161603	0.0312433	0.0247791	0.0344753	0.00646412	-0.00646412	-0.0312433	0.0323206	-0.018315	0.00430942	0.0215471	-0.018315	-0.015083	0.0276346	0.00425147	0.048892	-0.00425147	0.00637721	-0.00318861	-0.0286975	0.0201945	0.0180688	0.0265717	0.0116916
-3.5	-0.018315	-0.0247791	0.0226244	0.00861883	-0.018315	0.00430942	-0.033398	0.0581771	-0.0711054	-0.0409395	0.0107735	-0.0269339	0.00646412	-0.0398621	-0.00969619	-0.0161603	-0.0172377	-0.0215471	0.00107735	0.0538677	0.03663	0.033398	-0.018315	-0.0312433	-0.00323206	0.00538677	-0.00538677	0.00430942	-0.00430942	-0.03663	0.0215471	0.0226244	-0.0484809	-0.0355527	0.0581771	-0.0193924	-0.0290886	-0.03663	0.040389	0.0276346	-0.040389	0.0223202	0.015943	-0.00637721	-0.00212574	-0.00850295	-0.0361375	-0.0276346	-0.0212574
-3.25	-0.0118509	0.0107735	0.0247791	-0.0463262	0.0323206	0.0280112	-0.0355527	-0.00430942	0.0161603	0.0140056	0.0484809	-0.00754148	-0.0161603	-0.0818789	-0.051713	0.0290886	0.00430942	-0.0226244	-0.018315	0.0161603	-0.0430942	0.00646412	-0.03663	-0.0237018	0.0161603	0.00754148	0.0204697	-0.0118509	0.00754148	0.0312433	-0.0323206	0.0269339	0.00754148	-0.00754148	0.0355527	0.00107735	-0.0237018	-0.015083	-0.0329489	-0.0212574	-0.0329489	0.00744008	-0.0201945	0.0446405	-0.024446	-0.0106287	0.0116916	0.0276346	0.0573949
-3	-0.00430942	0.0301659	0.00323206	0	0.015083	0.015083	0.0355527	-0.00861883	-0.00538677	0.0258565	-0.00969619	-0.015083	0.0172377	0.0226244	0.0387847	0.00323206	-0.0323206	-0.0280112	0.0129282	-0.00969619	-0.0409395	0.00107735	-0.00538677	-0.0474036	0.00538677	0.00754148	0.0204697	-0.0140056	0.0161603	-0.0193924	-0.0237018	-0.0269339	0.00969619	-0.00215471	-0.0420168	0.018315	-0.0280112	0.0215471	-0.0340118	0.00850295	0.00106287	-0.015943	0.0435776	0.0138173	-0.040389	-0.00744008	-0.0106287	0.0138173	-0.015943
-2.75	0.018315	-0.0215471	-0.00969619	0.0258565	0.00107735	0.0355527	-0.0280112	-0.015083	0.00754148	0.00969619	-0.0204697	-0.0107735	-0.00538677	-0.0247791	-0.0204697	0.0140056	0.0204697	-0.0140056	0.0161603	0.0312433	0.00430942	0.0570998	-0.0290886	0.0409395	-0.00861883	0.00215471	0.0215471	0.03663	0.0377074	-0.0161603	0.00323206	0.00215471	-0.0172377	-0.0161603	-0.0280112	0.00430942	-0.0420168	-0.0193924	0.0148802	-0.0414519	0.0297603	-0.0148802	0.0191316	-0.00850295	0.0478291	-0.0393261	-0.0212574	-0.00850295	-0.0446405
-2.5	0.00646412	-0.0140056	0.00969619	-0.0215471	-0.0172377	-0.0409395	-0.0129282	-0.0667959	0.0323206	-0.0193924	0.0247791	0.0754148	-0.0247791	-0.0118509	0.00107735	-0.085111	0.0118509	0.00215471	0.0140056	0.0290886	-0.0463262	0.00754148	0.0592545	0.00754148	-0.0463262	-0.00430942	0.00538677	-0.0301659	-0.018315	-0.0258565	0.0247791	-0.00107735	-0.0420168	0.0107735	-0.00646412	0.00430942	-0.0484809	0.0140056	-0.0138173	-0.00318861	0.0138173	-0.00106287	-0.0201945	-0.0212574	-0.0116916	-0.0510177	-0.0520806	-0.024446	0.00531434
-2.25	0.00538677	0.0107735	0.0398621	-0.00754148	-0.0452489	-0.0247791	0.0398621	0.00861883	0.015083	0.00107735	-0.00215471	0.0226244	0.00430942	-0.0301659	-0.00646412	-0.0323206	0.00215471	-0.0204697	0.0247791	0.00323206	0.0301659	0.018315	-0.0204697	-0.00538677	0.0398621	-0.00646412	0.0312433	0.00323206	-0.00538677	-0.0549451	-0.0226244	0.033398	0.0409395	0.015083	-0.0204697	0.0118509	0.0581771	-0.0549451	-0.040389	-0.0340118	0.0116916	0.00744008	-0.0148802	0.0276346	-0.0286975	-0.00531434	0.00744008	-0.0191316	-0.00637721
-2	-0.015083	0.0409395	-0.0452489	0.00538677	0.0107735	0.00215471	-0.00861883	0.00861883	0.0172377	0.0420168	-0.00215471	-0.00215471	0.00430942	-0.00861883	0.00323206	0.00538677	0	-0.0204697	-0.0129282	0.00754148	0.0215471	-0.00430942	0.0118509	-0.0140056	0.0538677	0.00969619	-0.0161603	-0.0614092	0.0172377	0.0678733	-0.0312433	0.0107735	-0.00754148	-0.0344753	-0.0193924	0.0344753	-0.0237018	0.0280112	0.0170059	0.00106287	-0.0318861	-0.00637721	-0.0106287	0.0276346	0.024446	-0.0255088	0.0467662	-0.0148802	-0.0329489
-1.75	0.0118509	-0.0193924	0.0204697	0.0312433	0	-0.00646412	0.00646412	-0.0355527	0.00969619	-0.0527903	-0.0204697	-0.0118509	0.03663	0.00430942	-0.00430942	0.018315	-0.0506356	0.00323206	0.0290886	0.0301659	0.0215471	-0.00754148	0.00969619	-0.0140056	0.00215471	0.0269339	-0.0258565	0.0344753	0.0193924	-0.0237018	0.00646412	0.0237018	-0.00107735	0.00646412	0.0387847	-0.00646412	0.0215471	0.0226244	-0.0382633	0.0542063	0.0435776	0.0223202	0.0286975	0.0457034	0.048892	-0.00212574	0.00637721	-0.0180688	0.00850295
-1.5	0.0118509	-0.00646412	0.00538677	0.0463262	-0.0204697	0.00430942	-0.015083	0.015083	0.00754148	0.0474036	0.00323206	0.0172377	0.00430942	-0.0215471	0.0280112	-0.0549451	-0.0247791	-0.00969619	0.00430942	0.0646412	0.0129282	-0.00538677	0.0247791	0.0312433	0.0161603	0.0549451	0.0474036	0.0646412	0.0355527	0.0624865	0.0764921	0.0549451	0.0667959	0.0280112	0.0193924	0.0549451	0.0592545	0.0280112	0.0297603	0.0510177	0.0191316	-0.0212574	-0.0308232	0.0180688	0.0148802	0.024446	-0.00212574	0.0297603	-0.0212574
-1.25	0.00538677	-0.0377074	-0.00861883	-0.00430942	0.00215471	-0.00646412	-0.033398	-0.015083	0.0323206	0.00861883	0.0129282	0.015083	0.0355527	0.0129282	0.0430942	0.0506356	0.0527903	-0.00107735	0.00969619	0.0570998	0.0711054	0.107735	0.105581	0.128205	0.102349	0.138979	0.105581	0.127128	0.137901	0.133592	0.119586	0.147598	0.117432	0.102349	0.0872657	0.0657186	0.0980392	0.0614092	0.080778	0.0797152	0.0818409	0.0510177	0.0255088	0.0127544	0.0180688	-0.00744008	0.0148802	0.0116916	0.0340118
-1	0.0129282	-0.033398	-0.0161603	-0.00861883	0.0290886	-0.0237018	0.00646412	0.0204697	0.0226244	0.018315	0.0603318	0.0430942	0.0463262	0.0506356	0.033398	0.0743374	0.0786468	0.12605	0.0797242	0.113122	0.10989	0.189614	0.196078	0.204697	0.225167	0.254256	0.235941	0.251023	0.309201	0.302736	0.272571	0.253178	0.31351	0.266106	0.220858	0.231631	0.206852	0.176686	0.173248	0.134984	0.11479	0.0860924	0.0595206	0.0255088	0.0542063	0.0393261	0.0308232	0.0286975	0.0733379
-0.75	-0.00754148	-0.018315	-0.00430942	-0.00107735	0	0.0581771	0.0129282	-0.0258565	0.0377074	0.0689507	-0.0463262	0.0657186	0.0247791	0.0969619	0.0958845	0.0861883	0.10989	0.119586	0.179918	0.220858	0.268261	0.275803	0.309201	0.314587	0.409395	0.425555	0.46434	0.494505	0.493428	0.49666	0.4805	0.471881	0.503124	0.494505	0.397544	0.398621	0.358759	0.356604	0.331615	0.275283	0.184939	0.178562	0.139236	0.089281	0.103098	0.0658979	0.12223	0.0138173	0.0446405
-0.5	-0.018315	0.0560224	0.0226244	-0.00430942	0.0301659	-0.0129282	0.070028	0.0301659	0.03663	0.0495583	-0.0172377	0.0215471	0.0614092	0.104503	0.0861883	0.10989	0.188537	0.200388	0.211161	0.286576	0.300582	0.401853	0.467572	0.493428	0.548373	0.625943	0.669037	0.70459	0.72075	0.761689	0.756303	0.756303	0.699203	0.695971	0.632407	0.583926	0.591467	0.491273	0.442153	0.363501	0.300792	0.235957	0.211511	0.212574	0.165808	0.0935324	0.0967211	0.0627093	0.0967211
-0.25	-0.0118509	-0.0269339	0.00323206	-0.0193924	0.0107735	-0.0193924	0.0355527	0.0172377	0.0193924	0.0441715	0.051713	0.0280112	0.0786468	0.0926524	0.0764921	0.186382	0.204697	0.202543	0.273648	0.373842	0.390002	0.47619	0.582849	0.611937	0.690584	0.755225	0.778927	0.839259	0.890972	0.92437	0.944839	0.927602	0.901745	0.88343	0.768153	0.770308	0.714286	0.633484	0.599458	0.461285	0.424085	0.401764	0.300792	0.271032	0.212574	0.15943	0.100973	0.14455	0.0744008
0	-0.00430942	0.00969619	-0.0161603	-0.00430942	0.00646412	0.0474036	0.0247791	0.0140056	0.00538677	0.0452489	-0.00969619	0.00969619	0.104503	0.0570998	0.13036	0.121741	0.177763	0.261797	0.301659	0.347985	0.410472	0.535445	0.542986	0.64318	0.74122	0.776772	0.828485	0.906055	0.929757	0.973928	0.984702	0.980392	0.983624	0.945917	0.874811	0.83064	0.73691	0.637794	0.605835	0.530371	0.431525	0.363501	0.323112	0.273157	0.235957	0.170059	0.139236	0.130733	0.0744008
0.25	-0.0129282	-0.00215471	0.0398621	0.00430942	0.0204697	0.0430942	0.0344753	-0.00430942	0.00215471	0.0398621	0.015083	0.0226244	0.0560224	0.070028	0.1142	0.10989	0.173454	0.213316	0.258565	0.312433	0.359836	0.421245	0.469726	0.5376	0.623788	0.729369	0.788623	0.820944	0.847878	0.866193	0.896359	0.901745	0.884508	0.836027	0.775695	0.756303	0.707822	0.649644	0.579263	0.489982	0.390073	0.400701	0.300792	0.23702	0.205134	0.123293	0.162619	0.158367	0.0744008
0.5	0.0129282	0.0247791	-0.00323206	-0.0441715	-0.0237018	0.0398621	0.00107735	0.03663	0.00646412	0.0215471	0.0107735	0.0193924	0.0247791	0.0323206	0.137901	0.0786468	0.131437	0.136824	0.188537	0.242405	0.274725	0.323206	0.424477	0.43956	0.521439	0.51713	0.564534	0.620556	0.624865	0.689507	0.683042	0.713208	0.691661	0.632407	0.585003	0.572075	0.556992	0.489119	0.471914	0.37413	0.326301	0.257214	0.23702	0.175373	0.127544	0.194505	0.119041	0.0690865	0.0605835
0.75	-0.00107735	-0.0258565	-0.0172377	-0.0344753	-0.00107735	0.0312433	-0.0204697	0	-0.0312433	-0.00646412	0.0290886	0.0355527	0.0161603	0.0484809	0.0506356	0.0743374	0.0441715	0.0624865	0.104503	0.151907	0.207929	0.213316	0.215471	0.259642	0.321051	0.401853	0.421245	0.387847	0.453566	0.436328	0.451411	0.451411	0.475113	0.463262	0.416936	0.375997	0.342599	0.323206	0.269969	0.284849	0.200882	0.175373	0.158367	0.12967	0.0797152	0.102035	0.0871552	0.0446405	0.00106287
1	-0.0474036	0.0592545	0.00969619	0.0193924	-0.0280112	-0.0204697	-0.00215471	0.00861883	-0.033398	0.0172377	-0.0129282	0.0161603	-0.0344753	0.070028	0.085111	-0.0129282	0.00754148	0.0441715	0.0592545	0.0958845	0.0635639	0.118509	0.121741	0.145443	0.174531	0.226244	0.177763	0.171299	0.233786	0.230554	0.247791	0.291963	0.266106	0.238095	0.176686	0.220858	0.18315	0.171299	0.207259	0.100973	0.125419	0.131796	0.056332	0.0680236	0.0106287	0.0627093	0.0170059	0.0148802	0.0276346
1.25	0.00107735	0.00646412	0.0398621	0.015083	0.00861883	-0.015083	0.00107735	-0.018315	0.0161603	-0.0592545	0.0107735	0.0161603	0.0129282	0.0280112	0.0323206	0.0312433	-0.0129282	0.0506356	0.0193924	0.00969619	0.0646412	0.0484809	0.0861883	0.088343	0.0743374	0.0323206	0.0743374	0.0764921	0.104503	0.117432	0.128205	0.133592	0.141133	0.157294	0.12605	0.10989	0.105581	0.0721827	0.0478291	0.0435776	0.064835	0.015943	0.0616464	0.0361375	0.0637721	0.024446	0.0180688	0.00744008	0.0106287
1.5	0.0323206	0.0129282	-0.00538677	-0.0355527	-0.0549451	0.00215471	0.00430942	0.0247791	-0.0258565	-0.00107735	0.0161603	-0.0193924	-0.0118509	0.00323206	0.033398	-0.0247791	-0.0172377	-0.0118509	0.0452489	0.0409395	0.0409395	0	-0.0172377	0.00969619	0.0624865	0.0258565	-0.0204697	0.0430942	0.0581771	0.0387847	0.0140056	0.105581	0.0506356	0.051713	0.0226244	0.0118509	0.0323206	0.0409395	0.0542063	0.0414519	0.024446	0.00212574	0.00744008	0.0106287	0.00744008	0.0478291	0.0584578	-0.00850295	0.048892
1.75	0.0193924	0.0193924	0.00646412	-0.0140056	-0.00215471	-0.0280112	-0.0377074	-0.00215471	0.018315	-0.0290886	0.00861883	-0.0430942	0.0312433	-0.0118509	0.0344753	0.00323206	-0.0107735	0.00538677	0.0301659	0.0226244	0.0118509	0.0237018	-0.00323206	-0.00646412	0.0441715	-0.00969619	0.0420168	0.0204697	0.0193924	0.0409395	-0.0377074	0.0323206	0.0635639	0.0377074	0.0140056	0.00969619	-0.0118509	-0.0107735	-0.00956582	0.024446	0.048892	-0.0180688	-0.0127544	0.0212574	-0.00212574	-0.0127544	0.0318861	0.0191316	0.0457034
2	-0.0280112	0.00107735	0.0204697	0.0172377	0.0204697	0.0377074	-0.0129282	0.00861883	0.0570998	0.0290886	-0.00323206	-0.0172377	0.00215471	0.00107735	-0.0280112	0.0107735	0.00430942	0.0215471	0.0301659	-0.0506356	-0.0280112	-0.0140056	0.0140056	-0.0247791	-0.0269339	0.0344753	-0.00646412	0.0387847	-0.0140056	0.0118509	0.00969619	-0.0129282	0.00646412	0.0387847	0.00538677	-0.00646412	-0.00215471	-0.0280112	-0.00850295	-0.0340118	-0.00212574	-0.00212574	-0.015943	0.0308232	0.015943	0.015943	-0.00637721	-0.0531434	-0.00318861
2.25	-0.00646412	0.0193924	0.0387847	-0.0215471	-0.0140056	0.0193924	-0.0323206	-0.0430942	0.00430942	-0.0247791	-0.0129282	0.0312433	-0.0409395	0.00646412	-0.0172377	0.00538677	0.00107735	-0.0258565	-0.0409395	0.0140056	-0.00969619	-0.0398621	-0.0226244	0.0226244	-0.00538677	-0.00215471	-0.0258565	0	-0.0129282	0.0452489	-0.00538677	-0.0269339	0.0193924	-0.0204697	-0.0527903	-0.0107735	0.00861883	-0.0215471	-0.0116916	-0.0212574	-0.0372004	-0.0138173	0.0393261	0.00956582	-0.0308232	-0.0191316	0.0191316	-0.0255088	-0.0329489
2.5	-0.0344753	-0.033398	-0.00215471	0.00215471	-0.0226244	0.00323206	0.0355527	-0.00969619	0.0129282	-0.0323206	0.0409395	0.00430942	-0.0107735	-0.00107735	-0.018315	0.0269339	0	0.0172377	-0.0193924	-0.00969619	-0.0301659	-0.00107735	-0.00969619	-0.00969619	0.00215471	0.0474036	-0.00646412	0	0.0258565	-0.0226244	0.0161603	0.0323206	-0.0226244	0.00754148	-0.0161603	-0.00646412	-0.0204697	0.03663	0.0106287	-0.0170059	0.0255088	0.0106287	-0.00956582	0.00531434	0.0499548	0.00744008	-0.00425147	-0.0127544	-0.024446
2.75	0.0226244	0.0420168	-0.0193924	-0.00430942	0.00538677	0.0323206	-0.0215471	-0.0140056	0.0377074	-0.0204697	0	-0.015083	0.0193924	-0.0107735	-0.0172377	0.0506356	0.00538677	-0.0193924	-0.0280112	-0.0193924	-0.0387847	-0.00861883	-0.00969619	-0.0118509	-0.0215471	0.00646412	-0.00538677	0.0355527	-0.051713	-0.00430942	0.0193924	-0.00861883	-0.00969619	-0.0172377	0.00538677	-0.0667959	0.0570998	0.00538677	-0.0106287	0.015943	0.0106287	0.0191316	-0.0138173	-0.0223202	0.0106287	-0.0499548	0.00850295	-0.015943	-0.0276346
3	-0.0301659	0.0377074	-0.0420168	-0.033398	0.00107735	0.0377074	-0.00538677	-0.015083	0.00215471	-0.0657186	-0.00107735	-0.0161603	0.018315	0.00107735	-0.0269339	0.0193924	0.0301659	0.0258565	0.0323206	0.00646412	0.00861883	0	-0.0592545	0.03663	-0.0463262	0.033398	0.018315	-0.0172377	0.0204697	-0.0775695	-0.0204697	0.00646412	-0.00107735	-0.0474036	0.0258565	-0.00538677	-0.00215471	-0.0344753	-0.00212574	0.00106287	-0.00531434	0.0276346	0.0127544	0.00106287	0.00637721	-0.0180688	-0.0276346	-0.0680236	0.024446
3.25	-0.0290886	-0.0161603	-0.0527903	-0.00323206	-0.0107735	-0.0193924	0.0161603	-0.00754148	-0.0678733	0.0140056	0.0420168	0.00646412	0.0355527	0.018315	0.00969619	0.00538677	0.0301659	0.00430942	-0.018315	-0.0323206	-0.00754148	0.0269339	0.00323206	-0.00861883	-0.0247791	0.00969619	0.00969619	0.0193924	-0.00538677	-0.0495583	-0.0484809	0.0506356	0.0344753	0.0409395	0.0215471	-0.00754148	-0.0204697	-0.00215471	0.0180688	-0.00744008	-0.0350747	-0.0201945	-0.0510177	-0.0457034	0.0233831	0.00850295	-0.00212574	0.00425147	0.0127544
3.5	-0.0237018	-0.00754148	-0.0107735	0.00754148	0.00430942	0.0290886	0.00646412	-0.0215471	-0.0398621	0.0118509	0.0193924	0.0344753	-0.0107735	0.0140056	0.0215471	0.00861883	0.0107735	0.0527903	-0.0172377	-0.015083	-0.0409395	0.00538677	-0.0247791	-0.0323206	0.00646412	0.0129282	0.0495583	-0.0107735	-0.0474036	-0.0323206	0.00969619	-0.0118509	-0.0430942	-0.0301659	-0.0172377	0.0743374	-0.00323206	0.0312433	-0.0255088	0.0180688	0.0446405	0.024446	-0.00637721	-0.0212574	0.00212574	-0.0286975	-0.0361375	0.0286975	-0.0318861
3.75	0.0721827	-0.0161603	-0.00646412	0.0247791	-0.00323206	-0.0387847	0.0193924	-0.0635639	-0.00969619	-0.00754148	-0.0409395	0.0237018	-0.0258565	0.00538677	0.00430942	0.00430942	0.0237018	0.018315	-0.00754148	0.018315	0.0129282	0.0118509	-0.015083	0.00646412	-0.00969619	-0.00323206	-0.0215471	0.0226244	0.033398	-0.0538677	-0.0226244	0.0172377	-0.0377074	0.0484809	-0.0204697	0.0140056	0.0301659	0.0237018	-0.0180688	0.00637721	0.00956582	-0.0138173	-0.024446	0.0138173	0.00212574	0.00425147	-0.0286975	-0.00425147	-0.0191316
4	-0.0226244	0.0118509	-0.0129282	-0.0118509	-0.0344753	-0.00215471	0.00430942	-0.0323206	0.00646412	0.0301659	0.00323206	0.00430942	-0.0118509	-0.00107735	-0.00107735	0.0527903	-0.00861883	0.0247791	-0.00969619	0.0280112	-0.0161603	0	-0.00861883	-0.00538677	-0.00646412	0.0193924	-0.0129282	-0.00430942	0.00215471	0.0420168	0.00538677	0.0118509	-0.0258565	0.00861883	0.0344753	-0.0377074	0.0269339	0.03663	0.0138173	0.00956582	-0.0148802	0.00531434	0.00212574	0.0276346	0.0255088	-0.00531434	0.00850295	-0.0372004	-0.0318861
[truncated: 12 more columns]

## Sheet: Data_Fig3d_2
Fig. 3d Measured 2D Wigner functions with Trotter step M=4
Re(α) Im(α)	-1	-0.95	-0.9	-0.85	-0.8	-0.75	-0.7	-0.65	-0.6	-0.55	-0.5	-0.45	-0.4	-0.35	-0.3	-0.25	-0.2	-0.15	-0.1	-0.05	0	0.05	0.1	0.15	0.2	0.25	0.3	0.35	0.4	0.45	0.5	0.55	0.6	0.65	0.7	0.75	0.8	0.85	0.9	0.95	1
-3.5	0.00970769	-0.00862906	0.0355949	0.00862906	0.0194154	0.00107863	-0.00862906	-0.0302017	0.0151009	0.00970769	-0.00215726	0.0194154	-0.0226513	0.00647179	-0.00431453	-0.0258872	-0.00755043	0.0291231	0.0237299	0.0539316	0.0032359	0.0151009	0.032359	-0.00862906	0.0161795	0.00539316	-0.0474598	0.00862906	0.00107863	0.00431453	-0.011865	0.0183367	-0.011865	-0.0032359	0.0161795	0.00107863	0.00107863	0.00431453	-0.00647179	-0.0291231	0.0161795
-3.25	0.0151009	0.00647179	-0.0194154	0.0312803	-0.00539316	0.0463812	0.00107863	-0.00431453	-0.0377521	0.00647179	0.00107863	-0.0388308	0.00215726	0.0183367	0.0560889	-0.0226513	0.052853	0.00970769	0.0399094	0.0248085	-0.0312803	-0.0226513	-0.0194154	-0.0258872	-0.00647179	0.00539316	0.0345162	0.00539316	-0.00862906	-0.0151009	0.0194154	0.00431453	-0.020494	0.032359	0.020494	-0.0237299	0.0194154	0.0183367	-0.00431453	-0.0107863	-0.0140222
-3	-0.0183367	0.0248085	-0.0151009	-0.0226513	-0.0571675	-0.0539316	-0.00539316	-0.00862906	-0.00970769	0.00431453	-0.0302017	0.0172581	-0.00431453	-0.0399094	0.0366735	0.0474598	0.0345162	-0.00215726	-0.0194154	-0.00107863	0.0334376	0.0355949	0.0269658	-0.00539316	0.0129436	-0.032359	0.0140222	-0.0237299	0.00755043	-0.0388308	-0.0291231	-0.0355949	-0.0312803	-0.00862906	0.00431453	0.00862906	0.0312803	0.0161795	-0.0312803	-0.0183367	0.00215726
-2.75	-0.0377521	-0.0172581	0.011865	0.0463812	-0.011865	-0.0107863	0.00755043	-0.0129436	0.0269658	-0.0140222	0.0215726	0.0172581	-0.0194154	0.0226513	-0.0258872	0.00215726	0.0657966	0.0312803	0.00755043	0.0183367	0.0366735	0.0420667	0.0431453	-0.00431453	0.0399094	0.0668752	0.0312803	-0.0420667	0.00431453	0.032359	0	-0.020494	0.0560889	0.00107863	-0.0032359	-0.032359	0.0517744	0.00755043	-0.0032359	0.020494	0.00970769
-2.5	-0.00647179	0.0248085	-0.0151009	-0.0226513	0.00215726	-0.00862906	-0.011865	0.0474598	0.00539316	-0.0269658	-0.0032359	0.0215726	0.0183367	0.0291231	0.0399094	0.0399094	0.0582461	0.108942	0.0496171	0.0550102	0.100313	0.107863	0.0765829	0.052853	0.0237299	0.00970769	0.0366735	0.0032359	-0.0151009	0.0496171	-0.0140222	-0.0151009	0.0647179	-0.00431453	-0.0161795	-0.0366735	0.020494	0.011865	-0.0151009	0.0258872	0.0151009
-2.25	0	-0.00755043	-0.0258872	0.0151009	-0.00215726	-0.00539316	0.011865	-0.00215726	-0.00107863	0.0194154	0.0129436	0.0183367	-0.0269658	0.00755043	0.0841333	0.073347	0.142379	0.113256	0.128357	0.0959983	0.120807	0.138065	0.1262	0.119728	0.0690325	0.052853	0.00970769	-0.00970769	-0.0215726	-0.0334376	0.0539316	0.0334376	-0.00431453	0.0237299	-0.0140222	0.0248085	-0.00755043	-0.0107863	-0.0172581	-0.0237299	-0.00215726
-2	-0.0032359	0.00970769	0.00539316	-0.0463812	-0.0032359	-0.011865	-0.0399094	0.0248085	0.0312803	0.0377521	0.0161795	0.0183367	0.0711897	0.040988	0.0593248	0.105706	0.131593	0.153166	0.182289	0.210333	0.156402	0.17366	0.224356	0.154244	0.131593	0.112178	0.0776615	0.0517744	0.0366735	-0.0107863	0.00431453	0.0334376	-0.0151009	0.00970769	0.00970769	-0.00647179	-0.00755043	-0.0280444	-0.00862906	0.0226513	0.0151009
-1.75	0.0291231	-0.00862906	-0.0496171	-0.032359	-0.0474598	-0.0129436	0.0161795	-0.0107863	0.00755043	0.00970769	0.0571675	0.00107863	0.0560889	0.108942	0.140222	0.199547	0.212491	0.220041	0.263186	0.28368	0.265344	0.258872	0.239456	0.154244	0.213569	0.147773	0.0798188	0.0830547	0.0420667	0.00647179	0.0334376	0.0107863	0.0151009	0.0161795	0.0140222	0.0377521	0.011865	-0.020494	0.0377521	-0.0194154	0.0172581
-1.5	0.0151009	-0.0140222	-0.00107863	0.0668752	0.00970769	0.0474598	-0.0226513	-0.0129436	0.0334376	0.0248085	0.032359	0.0593248	0.0949196	0.093841	0.148851	0.209255	0.268579	0.361342	0.361342	0.380757	0.388308	0.382914	0.35487	0.271815	0.222198	0.194154	0.162873	0.0668752	0.0539316	0.0258872	-0.00431453	0.0334376	0.0226513	0	-0.0755043	0.00862906	-0.0237299	0	0.011865	-0.0431453	0.0269658
-1.25	0.00215726	0.00755043	0.00215726	-0.0194154	-0.0258872	-0.00107863	0.0560889	0.0291231	0.020494	-0.00107863	0.020494	0.0604034	0.073347	0.154244	0.240535	0.255636	0.341926	0.443318	0.429296	0.496171	0.491856	0.461655	0.42606	0.385072	0.350555	0.237299	0.158559	0.15748	0.11865	0.061482	-0.0215726	0.00107863	-0.0291231	0.0161795	-0.0226513	0.00755043	0.0366735	0	-0.00755043	-0.0355949	0.00755043
-1	-0.0226513	-0.0172581	-0.00215726	-0.020494	0.0129436	0.032359	0.00539316	0.00862906	0.0226513	-0.00862906	0.0593248	0.0560889	0.101391	0.185525	0.278287	0.35487	0.420667	0.508036	0.550102	0.655808	0.653651	0.59972	0.555496	0.499407	0.377521	0.27613	0.191997	0.160716	0.0765829	0.0485385	0.0194154	0.00970769	0.0172581	-0.020494	0.0172581	0.0312803	-0.0161795	0.0172581	-0.0388308	-0.00107863	-0.011865
-0.75	0.011865	-0.0711897	0.0453026	-0.0388308	-0.0269658	0.00431453	0.0194154	0.0571675	0.0194154	0.00970769	0.0453026	0.0280444	0.120807	0.225434	0.267501	0.400173	0.527451	0.634236	0.706504	0.774458	0.748571	0.72592	0.657966	0.547945	0.496171	0.36242	0.304174	0.182289	0.161795	0.073347	0.0172581	0.0226513	0.0496171	0.0172581	-0.00107863	-0.0107863	0.00539316	0.0647179	0.00970769	0.00215726	0.0194154
-0.5	-0.0194154	-0.0183367	0.00215726	-0.0107863	-0.00755043	-0.0183367	-0.0226513	-0.00215726	0.052853	0.00107863	0.0647179	0.0560889	0.158559	0.188761	0.346241	0.471362	0.59972	0.700032	0.798188	0.856434	0.856434	0.817603	0.737784	0.657966	0.551181	0.470284	0.328983	0.281523	0.129436	0.0765829	0.0463812	0.0517744	0.0172581	-0.0345162	-0.0172581	-0.0107863	0.0302017	0.0215726	0.0248085	-0.0107863	0.00539316
-0.25	0.0388308	-0.00647179	-0.0560889	0.0194154	0.0129436	-0.0248085	0.0377521	-0.0172581	-0.0107863	0.0151009	0.0690325	0.112178	0.13375	0.247007	0.36242	0.486463	0.620214	0.758279	0.873692	0.917916	0.929781	0.902815	0.831625	0.715133	0.594326	0.498328	0.379679	0.249164	0.174738	0.13375	0.0819761	0.0550102	0.032359	0.0183367	0.0237299	0.0312803	0.011865	-0.00647179	-0.0366735	0.0107863	0.0215726
0	-0.0172581	0.0291231	0.0345162	0.0226513	-0.00970769	0.0129436	-0.0399094	-0.0129436	-0.0151009	0.00539316	0.0431453	0.0776615	0.159638	0.267501	0.338691	0.489699	0.634236	0.78093	0.899579	0.96214	0.957825	0.936253	0.86722	0.758279	0.634236	0.45734	0.377521	0.263186	0.169345	0.121885	0.0496171	0.0496171	0.020494	0.0183367	-0.032359	0.00647179	-0.0215726	0.011865	-0.00970769	-0.0183367	-0.0151009
0.25	0.00755043	-0.0215726	-0.0129436	-0.0420667	-0.0107863	0.0302017	-0.0183367	-0.0151009	-0.00862906	-0.0258872	0.0183367	0.10247	0.153166	0.273973	0.363499	0.498328	0.632079	0.811131	0.863984	0.920073	0.933017	0.903894	0.849962	0.743178	0.572754	0.450868	0.339769	0.255636	0.143458	0.0830547	0.085212	-0.0280444	0.0312803	0.0269658	-0.0355949	-0.0107863	0.0032359	-0.0183367	0.0172581	0.0129436	-0.0399094
0.5	-0.0140222	-0.0258872	-0.00970769	0.00215726	-0.0237299	0.0215726	-0.020494	-0.0442239	0.011865	-0.0129436	0.0571675	0.073347	0.0992342	0.180132	0.291231	0.447632	0.616978	0.697875	0.846726	0.898501	0.897422	0.892029	0.78093	0.72592	0.580304	0.429296	0.339769	0.237299	0.11002	0.0636393	0.111099	0.0194154	0.0194154	-0.00539316	0.0226513	-0.00539316	-0.011865	0.00431453	-0.0032359	0.0194154	-0.00539316
0.75	0.0215726	0.0172581	-0.0107863	0.00215726	0	-0.00107863	-0.020494	0.0431453	-0.00970769	0.0183367	0.0625607	0.0755043	0.101391	0.234063	0.296624	0.446554	0.516665	0.655808	0.7572	0.794952	0.831625	0.798188	0.708661	0.621292	0.5048	0.365656	0.298781	0.202783	0.146694	0.0787402	0.0571675	0.0334376	0.0258872	0.020494	-0.0237299	0.0355949	0.0431453	-0.0237299	0.00539316	-0.00862906	-0.0269658
1	0.0172581	0.00539316	-0.00862906	0.0302017	0.0151009	-0.00539316	-0.0388308	-0.0032359	-0.00107863	0.0366735	-0.00647179	0.0571675	0.0949196	0.177974	0.264265	0.399094	0.484306	0.593248	0.683853	0.690325	0.705426	0.66228	0.643943	0.525294	0.408802	0.341926	0.282602	0.191997	0.155323	0.0711897	0.0302017	-0.0172581	0.0399094	-0.0140222	0.0248085	-0.0107863	-0.00647179	-0.00431453	0.0215726	-0.00107863	0.0280444
1.25	0.032359	-0.00970769	-0.00755043	0.0194154	-0.00539316	0.00647179	-0.032359	-0.0280444	0.0032359	0.0140222	0.0517744	0.0258872	0.122964	0.175817	0.223277	0.340848	0.40233	0.474598	0.565203	0.582461	0.587855	0.537159	0.451947	0.385072	0.341926	0.22867	0.176896	0.0744256	0.108942	0.0431453	0.00970769	-0.0151009	0.0582461	0.0550102	-0.0032359	-0.011865	0.0291231	-0.00647179	0.011865	-0.0269658	-0.0302017
1.5	-0.00647179	-0.0215726	-0.0463812	-0.00970769	0.0377521	0	-0.0517744	-0.00431453	0	-0.00107863	0.0442239	0.0399094	0.0625607	0.13375	0.24485	0.255636	0.326826	0.404487	0.469205	0.442239	0.439003	0.393701	0.406644	0.36242	0.266422	0.195232	0.134829	0.100313	0.0140222	0.0355949	0.0506957	0.0140222	0.0151009	0.0032359	0.020494	0.00755043	-0.00539316	-0.011865	-0.0668752	0.00862906	-0.0140222
1.75	0.0248085	0.0183367	-0.00970769	-0.0366735	-0.0194154	-0.0291231	0.0355949	-0.011865	0.0129436	-0.00107863	0.0377521	0.0302017	0.0560889	0.1262	0.18121	0.258872	0.263186	0.279366	0.391544	0.321432	0.322511	0.310646	0.286916	0.232985	0.162873	0.13375	0.103549	0.0593248	0.0399094	0.0388308	0.0873692	0.00647179	-0.0237299	0.0183367	-0.00862906	0.0226513	-0.011865	0.020494	0.00539316	0.0388308	0.0183367
2	0.00970769	0.0506957	-0.0442239	-0.011865	0.00970769	0.0312803	-0.0140222	-0.0248085	-0.073347	0.0226513	0.00539316	0.020494	0.0366735	0.114335	0.130515	0.145615	0.180132	0.224356	0.232985	0.243771	0.268579	0.18121	0.198468	0.125121	0.127279	0.0906051	0.0453026	0.0463812	0.040988	0.00215726	0.0248085	0.00107863	-0.0334376	0.0032359	0.020494	-0.00647179	-0.0291231	0.00647179	0.020494	0.0345162	-0.0355949
2.25	0.0226513	0.0604034	0.0291231	-0.0151009	-0.0032359	0.0183367	-0.0571675	0.00539316	-0.032359	0.00107863	-0.020494	0.0550102	0.0248085	0.0798188	0.1262	0.0787402	0.156402	0.1262	0.194154	0.174738	0.128357	0.140222	0.130515	0.100313	0.0927624	0.0539316	0.0798188	0.0550102	0.0032359	-0.00862906	-0.00970769	0.0355949	-0.020494	-0.0215726	0.0151009	0.00970769	-0.0280444	0.040988	-0.032359	0.00215726	0.0151009
2.5	0.0291231	0.00539316	0.0657966	0.0453026	0.0453026	0.0032359	-0.0312803	-0.0237299	-0.0032359	0.0248085	0.0032359	0.0431453	0.040988	0.0560889	0.0657966	0.105706	0.0582461	0.11865	0.129436	0.0582461	0.0841333	0.085212	0.0291231	0.0183367	0.0442239	0.0388308	0.0388308	-0.0107863	-0.00755043	0.0355949	0.00431453	-0.0258872	-0.00431453	0.0183367	-0.0129436	-0.00755043	0.0215726	-0.040988	-0.0377521	0.00755043	-0.0280444
2.75	0.0107863	-0.011865	-0.00647179	0.0485385	-0.0474598	0.00755043	0.00647179	-0.0161795	0.0161795	0.00755043	0.0474598	0.0453026	0.0183367	0.0604034	0.0550102	0.117571	0.0798188	0.0776615	0.0506957	0.0237299	0.0808974	0.040988	0.032359	0.0172581	-0.00755043	0.00107863	-0.0107863	-0.00647179	0.0442239	0.0280444	0.00755043	-0.0032359	0.0248085	-0.0183367	0.00647179	-0.00107863	-0.0140222	-0.00431453	-0.0194154	0.0129436	-0.0107863
3	0.0161795	-0.0032359	-0.0388308	-0.0151009	0.0366735	-0.020494	0.00647179	-0.0215726	0.00862906	-0.00107863	-0.00970769	0.0140222	0.00107863	0.0765829	0.0647179	0.0107863	0.0151009	0.0366735	0.0291231	0.0312803	0.0334376	-0.0129436	-0.00755043	0.00970769	-0.0388308	-0.032359	0.011865	0.0399094	0.0194154	-0.0506957	0.0312803	-0.00431453	-0.0226513	-0.0032359	0.0140222	-0.00215726	-0.0151009	0.0032359	-0.0172581	0.0161795	-0.0226513
3.25	-0.0107863	0.0151009	0.0248085	0.00539316	-0.0269658	-0.00107863	-0.0151009	-0.00215726	-0.0269658	0.0237299	0.0161795	0.0269658	0.0194154	0.0140222	0.0312803	-0.00107863	0.0194154	0.0215726	0	0.0463812	-0.0517744	-0.0312803	0.0269658	0.00215726	0.0334376	0.00107863	0.00970769	-0.00431453	0.0107863	0.00647179	-0.0140222	-0.011865	0.0291231	-0.0280444	0.0194154	0.0291231	-0.00862906	-0.011865	0.00107863	0.00107863	0.0140222
3.5	0.0280444	-0.00755043	0.0377521	-0.0237299	0.0151009	0.0107863	-0.0248085	-0.0161795	-0.00215726	-0.0151009	0.0388308	-0.0129436	0.0312803	0.0161795	0.00539316	0.0291231	-0.0312803	0.0172581	0.0442239	0.011865	0.00862906	0.0355949	-0.040988	0.0226513	-0.00755043	0	-0.0258872	0.0377521	-0.0172581	-0.0161795	0.0183367	0.00647179	-0.0258872	0.0312803	-0.0345162	-0.00647179	0.032359	0	0.0161795	-0.0226513	0

## Sheet: Data_Fig3d_3
Fig. 3d Measured 2D Wigner functions with Trotter step M=7
Re(α) Im(α)	-1.25	-1.2	-1.15	-1.1	-1.05	-1	-0.95	-0.9	-0.85	-0.8	-0.75	-0.7	-0.65	-0.6	-0.55	-0.5	-0.45	-0.4	-0.35	-0.3	-0.25	-0.2	-0.15	-0.1	-0.05	0	0.05	0.1	0.15	0.2	0.25	0.3	0.35	0.4	0.45	0.5	0.55	0.6	0.65	0.7	0.75	0.8	0.85	0.9	0.95	1	1.05	1.1	1.15
-6	0.0396698	-0.0107216	0.00750509	-0.0428862	-0.0150102	-0.00536078	-0.0160823	-0.013938	0.00321647	0.0214431	-0.0514635	0.0117937	0.00214431	0.013938	0.00643294	-0.020371	0.00428862	-0.0235874	0.0332368	0.00857725	-0.0257317	-0.00643294	0.0525356	-0.00214431	0.0385976	-0.00107216	-0.0278761	-0.0096494	-0.00750509	0.0375255	-0.0289482	0.00321647	0.0182267	0.0225153	-0.00428862	-0.00643294	0.0257317	0.0268039	-0.00750509	0.0568243	-0.00428862	0.00321647	-0.013938	0.00107216	-0.0171545	0.0171545	0.00321647	0.013938	-0.0150102
-5.75	-0.00750509	-0.00214431	0.00214431	-0.0246596	-0.0171545	0.00643294	-0.0428862	0.00214431	0.0268039	-0.0192988	-0.00214431	0.048247	0.0246596	0.00643294	0.0503913	-0.0310925	0.00857725	0.0268039	-0.0214431	0.0214431	-0.00107216	0.0225153	0.034309	-0.0246596	-0.0150102	0.0182267	0.0171545	-0.0310925	0.00643294	-0.0385976	0.0214431	0.034309	0.0268039	0.0407419	-0.0278761	-0.0246596	-0.00321647	-0.0171545	-0.00214431	0.00321647	0.0160823	0.0160823	-0.0225153	0.00536078	0.0171545	-0.0117937	0.0332368	0.0150102	-0.0117937
-5.5	-0.013938	0.0150102	-0.0439584	-0.00750509	-0.0214431	-0.0117937	-0.0192988	0.00428862	-0.0235874	0.0171545	0.020371	0.00214431	0.0300204	0.00321647	-0.0171545	0	-0.00428862	-0.0268039	-0.0246596	0.0192988	0.00428862	-0.013938	-0.00428862	-0.0375255	0.034309	0.00428862	-0.0096494	0.0214431	0.00643294	-0.013938	0.0128659	0.0246596	0.00536078	-0.0192988	0.00643294	0.0160823	0.00214431	-0.0171545	0.0278761	0.0182267	0.0128659	-0.0182267	0.0150102	0.00321647	0.0214431	-0.034309	0.0160823	-0.00214431	-0.0214431
-5.25	0.0214431	0.0268039	0.00214431	-0.0128659	-0.00214431	0	0.00643294	0.0300204	0.0182267	0.0375255	-0.00107216	-0.0375255	-0.020371	0.0353812	-0.0096494	-0.00428862	-0.00750509	-0.0117937	-0.0310925	0.0321647	0.0107216	0.0235874	-0.0096494	0.0182267	-0.00750509	-0.0214431	0.00321647	-0.00428862	0.00536078	-0.00428862	0.0289482	0.0214431	-0.00214431	0	-0.0128659	0.00321647	-0.013938	0.0160823	0.0621851	-0.00214431	0.0214431	0.0128659	0.00536078	0.0300204	0.0107216	0.00536078	-0.0246596	0.0107216	0.0150102
-5	-0.0128659	0.00643294	0.0289482	-0.0332368	-0.0171545	0.00750509	-0.0214431	0.00428862	-0.013938	0.0407419	0.0214431	-0.0171545	0.0235874	-0.0268039	0.0321647	0.0128659	-0.013938	0.00536078	0.00643294	-0.0171545	-0.034309	0.0182267	-0.00107216	0.0364533	-0.0353812	0.00643294	-0.0192988	0.0268039	0.034309	-0.0107216	0.0128659	0.0578964	0.0493192	0.0160823	0.00428862	-0.00107216	-0.020371	0.0128659	0.0182267	0.0107216	0.0150102	-0.00536078	0.00321647	-0.0171545	0.00536078	-0.0182267	0.0107216	0.0096494	0.0171545
-4.75	-0.00857725	0.0503913	-0.0750509	-0.00107216	0	-0.0150102	0.0128659	-0.0418141	0.034309	-0.0418141	-0.0214431	-0.0600407	0.0117937	-0.0364533	-0.00428862	-0.00214431	-0.0364533	-0.0160823	-0.0171545	-0.0600407	-0.0171545	0.0182267	-0.00107216	0.00107216	-0.0096494	0.034309	0.00428862	0.0396698	0.0107216	0.0332368	0.0278761	0.0128659	0.0107216	0.0278761	0.00857725	0.0289482	-0.0364533	0.00428862	0.0117937	0.0375255	0.00321647	-0.00643294	0.00428862	-0.034309	-0.0107216	-0.00428862	-0.0117937	-0.0107216	-0.0128659
-4.5	-0.00750509	0.0192988	0.00428862	0.013938	0.0493192	0.0257317	0.034309	0.0289482	-0.013938	-0.0128659	0.0278761	0.0150102	-0.00857725	-0.013938	0.0675458	0.0761231	0.0182267	0.00428862	0	0.0503913	0.0471749	0.00857725	0.0192988	-0.0235874	-0.0160823	-0.00536078	-0.013938	0.0278761	0.00214431	0.0117937	0.00107216	0.0246596	0.0611129	0.0568243	0.0428862	0.0428862	0.0160823	0.034309	-0.00750509	-0.0192988	-0.00750509	-0.0225153	0.00536078	-0.0225153	0.00536078	0.013938	0.0096494	0.0096494	-0.013938
-4.25	-0.00214431	-0.0117937	-0.0096494	-0.0107216	0.00321647	0.0117937	-0.00428862	-0.0171545	-0.0418141	0.0385976	-0.0246596	-0.00643294	-0.00321647	-0.0235874	-0.0096494	0.0493192	0.0525356	0.0235874	-0.0407419	-0.00107216	-0.00428862	-0.020371	-0.0225153	0.00321647	0.00428862	0.0461027	0.0150102	0.0418141	0.0396698	0.0192988	0.0707623	0.048247	0.096494	0.0975662	0.0214431	0.0150102	0.0782674	0.05468	0.0385976	0.0107216	0.00321647	0.0396698	0.0246596	-0.034309	-0.0729066	-0.0353812	-0.0214431	-0.00750509	-0.00750509
-4	0.0235874	0.00857725	0.05468	-0.0235874	0.0107216	-0.00536078	0.0117937	-0.00536078	-0.00214431	-0.0289482	-0.0300204	-0.00857725	0.0310925	0.0214431	-0.0182267	-0.0096494	0.0257317	0.0428862	0.0117937	0.0600407	-0.0150102	-0.0192988	0.00536078	0.0310925	-0.0268039	0.0235874	0.00107216	0.0611129	0.0493192	0.0997105	0.0675458	0.0557521	0.0900611	0.0503913	0.0332368	0.0407419	0.0557521	-0.00214431	0.00536078	0.0117937	-0.0235874	0.0171545	0.0096494	0.00321647	0	0.00107216	-0.00214431	0.0632572	-0.0268039
-3.75	-0.00214431	0.0385976	-0.00428862	0.0396698	-0.00536078	-0.00214431	-0.0246596	-0.0096494	0.0353812	0.00643294	-0.00643294	0.0321647	0.0225153	-0.0182267	0.0160823	0.0353812	-0.0107216	0	0.00857725	0.0117937	0.0268039	-0.013938	0.0321647	0.0385976	0.0611129	0.0718345	0.0600407	0.0257317	0.0621851	0.068618	0.0450306	0.131875	0.0836282	0.0847003	0.107216	0.0418141	0.00750509	0.0385976	-0.00643294	-0.0375255	-0.034309	-0.0396698	-0.0246596	-0.0160823	-0.00857725	-0.0514635	-0.0107216	-0.0171545	0.0214431
-3.5	0.0246596	0.0439584	-0.0439584	-0.0150102	0.0536078	0.0117937	-0.0300204	0.00214431	-0.0192988	-0.0128659	-0.0225153	0.0235874	-0.00536078	0.0128659	-0.0107216	-0.00750509	0.0107216	0.00857725	0.00214431	0.0128659	0.020371	0.0214431	0.0171545	0.0375255	0.0632572	0.0589686	0.0922054	0.103999	0.0879168	0.0954219	0.105071	0.137236	0.115793	0.0643294	0.0718345	-0.00321647	-0.00107216	-0.020371	0.0182267	-0.00214431	-0.0353812	0.00428862	-0.00536078	-0.00214431	0.0096494	0	0.00857725	0.0150102	0.00214431
-3.25	-0.00428862	0.00428862	-0.00214431	0.00857725	-0.00750509	-0.0171545	0.0182267	0.0107216	0.00107216	-0.013938	0.0278761	-0.0192988	-0.00643294	-0.00428862	-0.0117937	0.00428862	-0.0364533	-0.00321647	-0.00857725	-0.0246596	0.0289482	0.0332368	0.0632572	0.0439584	0.096494	0.096494	0.0954219	0.12437	0.158679	0.165112	0.205854	0.143669	0.142597	0.102927	0.0439584	-0.0418141	-0.0214431	0.0214431	-0.0568243	-0.00750509	-0.0439584	0.0289482	-0.0107216	0.0182267	-0.00428862	-0.00214431	0.00536078	0.0300204	-0.0107216
-3	0.0235874	0.0375255	-0.0353812	0.0128659	-0.0321647	-0.0257317	0.0396698	0.00750509	0.020371	0.0407419	-0.00536078	0.0503913	-0.0192988	-0.020371	0.0353812	0.0128659	0.0096494	0.0268039	-0.00750509	-0.00214431	0.0353812	0.0278761	0.0450306	0.0954219	0.138308	0.159751	0.214431	0.182267	0.199421	0.225153	0.177978	0.173689	0.122226	0.068618	-0.00107216	-0.0235874	-0.0621851	-0.0192988	-0.00321647	-0.068618	0.00857725	0.00107216	0.0192988	-0.00107216	-0.034309	0.00214431	0.0439584	-0.00321647	0.00750509
-2.75	-0.0353812	0.0364533	0.0117937	0.0182267	0.00536078	-0.0278761	-0.013938	-0.00643294	-0.0214431	-0.0278761	-0.00214431	-0.00536078	0.0514635	-0.0096494	-0.00643294	-0.0214431	-0.00857725	0.0107216	0.0300204	0.0353812	0.0225153	0.0621851	0.0718345	0.160823	0.190844	0.265895	0.241235	0.238019	0.280905	0.268039	0.249812	0.175834	0.10936	0.0128659	-0.0418141	-0.0321647	-0.0396698	-0.0675458	0.00214431	-0.00214431	0.0289482	0.0096494	-0.0235874	-0.0214431	-0.0514635	0.0117937	-0.00536078	-0.0182267	0.0289482
-2.5	0.00857725	-0.034309	0.00643294	-0.00857725	-0.00857725	-0.0300204	0.0150102	0.00214431	0.0268039	0.0246596	0	-0.0718345	0.034309	0.0107216	0.0096494	0.00428862	0.0353812	0.0096494	0.00750509	0.0214431	0.0428862	0.0568243	0.125442	0.167256	0.213359	0.253029	0.302348	0.332368	0.362389	0.296987	0.231586	0.146885	0.0385976	0.0278761	-0.00750509	-0.0385976	-0.020371	-0.0407419	0.00750509	0.0289482	0.0096494	0.0321647	0.00214431	-0.0385976	0.0246596	-0.00321647	-0.0096494	-0.0107216	-0.0096494
-2.25	0.00214431	0.0096494	-0.034309	0.0235874	0.00536078	-0.0589686	-0.0128659	0.0385976	-0.0192988	0.00321647	-0.0117937	0.00536078	0.0428862	0.0235874	-0.0257317	0.0128659	-0.00107216	0.0718345	0.0182267	0.00321647	0.0450306	0.0557521	0.0943497	0.19406	0.271255	0.31843	0.365605	0.396698	0.441728	0.362389	0.268039	0.111504	0.0235874	-0.0117937	-0.0396698	-0.0707623	-0.0428862	-0.00428862	-0.0310925	-0.00750509	0.0128659	0.00750509	0.0268039	-0.0182267	-0.00536078	0.0235874	-0.0268039	-0.0171545	0.00107216
-2	-0.0385976	-0.00321647	-0.0407419	-0.00428862	-0.00428862	-0.0150102	-0.0364533	-0.0246596	0.00321647	0.00857725	0.0182267	-0.0128659	-0.0375255	0.00107216	-0.0428862	-0.020371	-0.0493192	0.0107216	0.00643294	0.0600407	0.0428862	0.142597	0.156535	0.230514	0.345234	0.392409	0.464244	0.496408	0.473893	0.413852	0.265895	0.171545	0.0503913	-0.0117937	-0.0364533	-0.0353812	0.00750509	-0.0150102	-0.0214431	0.0289482	0.034309	-0.0461027	-0.013938	0.00643294	0.013938	-0.020371	0.00321647	-0.00536078	0.0107216
-1.75	0.0160823	-0.00321647	0.0107216	0.0268039	-0.0278761	0.0182267	-0.00536078	0.0375255	0.00857725	-0.0503913	-0.013938	-0.0235874	0.0117937	-0.0117937	0.0160823	-0.0107216	0.020371	0.0289482	0.0385976	0.0761231	0.0654015	0.113649	0.175834	0.283049	0.421357	0.49748	0.558593	0.550016	0.541439	0.400986	0.24874	0.114721	0.0257317	-0.0632572	-0.0675458	-0.0225153	-0.00857725	0.0257317	0.0461027	0.0128659	0.00214431	0.0182267	0.013938	0.0150102	-0.0128659	0.048247	-0.0268039	0.00107216	-0.00643294
-1.5	-0.0364533	0	0.013938	0.0150102	-0.0321647	-0.0107216	-0.00321647	-0.0514635	-0.00428862	0.0128659	-0.00214431	0.0182267	0.020371	0.00321647	-0.0268039	-0.0289482	-0.0225153	0	0.0364533	0.0321647	0.0568243	0.122226	0.244452	0.342018	0.495336	0.573604	0.645438	0.619706	0.524284	0.376327	0.21872	0.0771952	0.0096494	-0.0643294	0.00107216	-0.0182267	0.0171545	0.00428862	0.00643294	0.00536078	-0.00643294	-0.0310925	-0.0268039	-0.034309	-0.00214431	0.00857725	0.034309	0.0268039	0.0235874
-1.25	-0.0160823	0.0171545	0.0235874	0.034309	0.0300204	0.0268039	-0.0268039	0.0128659	-0.0160823	0.0171545	-0.00857725	-0.0128659	0.0310925	-0.0225153	-0.0128659	0.0117937	0.0257317	0.00107216	-0.0192988	0.0171545	0.0675458	0.14903	0.284121	0.424574	0.582181	0.681891	0.70119	0.658304	0.557521	0.402059	0.228369	0.0750509	-0.00536078	-0.0160823	-0.0493192	-0.013938	0.0407419	0.0557521	-0.0225153	0.0096494	0.0471749	0.0278761	0.0107216	0.00107216	-0.0160823	0.0235874	-0.0192988	-0.0225153	-0.0268039
-1	0.020371	0.0418141	0.00214431	0.00428862	0.00107216	0.0160823	0.0385976	-0.0353812	-0.0171545	0.0557521	0.0225153	0.0214431	-0.0096494	0.0107216	-0.00750509	-0.0225153	0.0268039	0.0461027	0.0107216	-0.0214431	0.0900611	0.171545	0.332368	0.49212	0.660448	0.763375	0.768736	0.689396	0.559665	0.344162	0.142597	0.0729066	0.0117937	0.0128659	0.00536078	-0.0107216	0.0096494	-0.0332368	0.0257317	-0.0160823	-0.013938	-0.00750509	0.0407419	-0.0117937	-0.0117937	0.034309	-0.0117937	-0.0150102	0.0192988
-0.75	0.0235874	-0.0418141	-0.00643294	0.013938	0.00321647	0.0171545	0.0289482	-0.0557521	0.013938	-0.0396698	0.00214431	0.0160823	-0.0117937	0.0225153	-0.0289482	-0.00321647	0.0225153	0.0214431	-0.00321647	0.0128659	0.0879168	0.195132	0.348451	0.555377	0.708695	0.804117	0.833065	0.705479	0.539295	0.334513	0.140452	0.0675458	0.0107216	-0.00321647	-0.0171545	0.00107216	-0.00107216	0.0246596	-0.0225153	0.00214431	-0.0107216	0.00750509	0.0332368	-0.0235874	-0.00536078	-0.0246596	-0.00321647	-0.0096494	-0.0117937
-0.5	-0.0225153	0.0471749	0.0117937	0.05468	0.0160823	0.00321647	-0.00428862	-0.020371	0.00536078	0.00214431	-0.034309	0.0160823	-0.013938	-0.034309	-0.0096494	0.0160823	0.0171545	-0.0353812	-0.0160823	-0.0278761	0.121154	0.226225	0.408491	0.60148	0.829849	0.860941	0.845931	0.672242	0.512491	0.286266	0.145813	0.0257317	0.0385976	0.0268039	-0.00107216	0.0182267	-0.0321647	-0.0171545	0.00107216	-0.020371	-0.00536078	0.00214431	-0.0107216	0.0171545	-0.048247	-0.0332368	-0.0182267	0.0225153	-0.00857725
-0.25	0.0278761	0.0428862	0.0214431	-0.0278761	-0.0439584	0.034309	0.00107216	0.05468	0.0150102	-0.0214431	-0.0396698	0.0332368	0.0246596	0	0.0332368	-0.00107216	0.0278761	-0.013938	0.00214431	0.013938	0.0975662	0.271255	0.474965	0.704407	0.858797	0.867374	0.838426	0.666881	0.46746	0.295915	0.13938	0.0278761	-0.00536078	-0.00857725	0.0117937	0.00321647	-0.0160823	-0.00107216	0.0268039	-0.00428862	-0.00857725	-0.00750509	0.0128659	0.0514635	-0.0278761	0.00214431	-0.0450306	0.00214431	0.00428862
0	0.0171545	-0.0235874	0.0117937	-0.00428862	0.00214431	-0.00214431	-0.00536078	-0.0171545	-0.0300204	-0.013938	-0.00428862	-0.0235874	-0.00321647	-0.0278761	0.0418141	0.0150102	-0.0289482	-0.100783	-0.034309	-0.0160823	0.144741	0.314142	0.533934	0.75587	0.875952	0.893106	0.784818	0.644366	0.433151	0.265895	0.107216	0.0643294	-0.00750509	-0.0192988	0.0150102	0.0214431	-0.0246596	0.0450306	0.0182267	-0.0235874	0.0578964	-0.0278761	0.0289482	0.013938	0.00750509	0.020371	-0.0235874	-0.00107216	0.00321647
0.25	0.00107216	-0.0450306	0.0107216	-0.00107216	-0.0385976	0	0.00214431	-0.0128659	0.0300204	0.0214431	-0.00536078	0.0536078	0	0.0461027	-0.013938	-0.0257317	-0.00428862	-0.05468	-0.0750509	0.00107216	0.0975662	0.355956	0.611129	0.807334	0.897395	0.888817	0.744076	0.584325	0.387048	0.241235	0.129731	0.0932776	0.0578964	0.0107216	0.0182267	-0.0257317	-0.0471749	-0.0182267	0.0568243	0.0107216	-0.0235874	0.00107216	-0.0107216	0.00857725	0.00643294	0.0278761	-0.0257317	0.00107216	-0.00643294
0.5	0.0268039	-0.0278761	0.0278761	-0.00857725	0.00214431	-0.0107216	-0.0096494	0.0289482	0.00643294	-0.0192988	0.0536078	-0.0332368	0.0418141	0.0439584	0.0117937	-0.00536078	-0.00214431	-0.0857725	-0.0589686	-0.00214431	0.165112	0.407419	0.670098	0.815911	0.853436	0.84057	0.675458	0.521068	0.34309	0.226225	0.142597	0.0922054	0.00321647	0.0332368	0.0128659	-0.00750509	0.0117937	-0.00107216	0.0375255	-0.0192988	0.00214431	-0.0310925	0.0385976	-0.0375255	0.00536078	-0.0321647	0.00321647	0.0107216	0.0268039
0.75	-0.0128659	0.0396698	0.00536078	0.00643294	0.00107216	0.0192988	0.0418141	-0.0310925	0.00428862	0.00750509	-0.00107216	0.0096494	-0.00321647	0.0310925	0.00750509	-0.0235874	-0.0643294	-0.105071	-0.0654015	0.0793396	0.246596	0.48247	0.682963	0.831993	0.852364	0.796612	0.632572	0.472821	0.30342	0.174761	0.0954219	0.0761231	0.0332368	0.0493192	0.020371	0.0353812	-0.0235874	-0.0257317	0.0107216	0.0557521	0.0493192	0.00107216	-0.0107216	-0.048247	0.0268039	-0.00536078	0.00428862	0.00428862	0.0192988
1	0.00107216	0.013938	0.0096494	0.0707623	-0.0235874	0.048247	-0.034309	0.0192988	0.0096494	-0.0450306	0.0182267	0.00428862	-0.00107216	0.00750509	0.00107216	-0.0385976	-0.0600407	-0.13402	-0.00214431	0.131875	0.320575	0.575748	0.707623	0.811622	0.784818	0.703334	0.53715	0.37311	0.242307	0.146885	0.125442	0.0493192	-0.00428862	0.0321647	0	0.0385976	0.048247	-0.0268039	0.00643294	-0.0214431	-0.0150102	0.0096494	-0.00107216	0.0396698	-0.0107216	0.00857725	0.0503913	0.00428862	-0.0150102
1.25	-0.00643294	0.0107216	-0.0117937	-0.00107216	0.00857725	0.0246596	0	0.00857725	0.0160823	-0.0225153	0.0107216	-0.00536078	0.0557521	-0.00857725	-0.034309	-0.096494	-0.106143	-0.068618	0.0235874	0.190844	0.369894	0.57682	0.72585	0.74086	0.741932	0.647582	0.431007	0.305564	0.215503	0.126514	0.0943497	0.0739788	-0.013938	-0.00857725	0.00536078	0.00536078	0.0182267	0.0225153	-0.0321647	-0.0160823	0.0150102	-0.0128659	-0.00643294	-0.0192988	0.00214431	0.0300204	-0.013938	-0.0353812	0.0503913
1.5	0.013938	0.00536078	0.0107216	0.00857725	0.0225153	0.0364533	-0.0310925	0.00428862	0.0096494	0.0428862	0.0300204	-0.0214431	0.0503913	0.00643294	-0.05468	-0.0847003	-0.120081	-0.0911333	0.100783	0.259462	0.450306	0.605768	0.677603	0.662592	0.636861	0.547872	0.365605	0.168329	0.181194	0.120081	0.0857725	0.0471749	0.0589686	0.0278761	-0.0396698	-0.00643294	0.0310925	-0.0160823	-0.00536078	0.0160823	-0.0321647	0.0278761	0.0332368	-0.0096494	-0.0246596	0.0171545	-0.0332368	0.0182267	-0.0589686
1.75	0.00536078	0.0160823	0.00536078	0.0214431	-0.00214431	0.0107216	-0.0214431	0.0257317	0.0332368	0.0332368	0.0428862	0.00321647	-0.020371	-0.0525356	-0.0922054	-0.125442	-0.0975662	0.0225153	0.183339	0.306637	0.510346	0.59183	0.615418	0.596119	0.551088	0.421357	0.25839	0.165112	0.130803	0.0439584	0.0718345	0.0793396	0.0450306	-0.0385976	0.0632572	-0.0300204	-0.0150102	0.00750509	0	-0.0150102	-0.0589686	-0.0257317	0.0225153	0.0268039	0.0128659	0.0418141	-0.0300204	0.0246596	-0.0214431
2	-0.0353812	0.0310925	0.0385976	-0.0235874	0.0214431	-0.00428862	0.0278761	-0.0257317	-0.0278761	0.0396698	0.0396698	-0.00428862	-0.0353812	-0.0707623	-0.132947	-0.108288	-0.0536078	0.0868446	0.254101	0.377399	0.469604	0.530717	0.528573	0.476037	0.428862	0.334513	0.216576	0.132947	0.112576	0.0911333	0.0268039	0.0117937	-0.00321647	0.00428862	-0.00750509	0.0235874	0.020371	0.0150102	-0.0160823	-0.0268039	-0.0107216	-0.0461027	-0.00428862	0.0332368	0.00536078	0.0257317	0.0375255	0.0418141	-0.00857725
2.25	0.00214431	0.0214431	-0.0150102	-0.0107216	-0.0536078	-0.0321647	-0.0493192	0.0332368	0.0568243	0.0278761	0.0160823	-0.0107216	-0.0578964	-0.0761231	-0.121154	-0.0600407	0.0621851	0.144741	0.290554	0.417069	0.477109	0.473893	0.432079	0.409564	0.324863	0.215503	0.127587	0.128659	0.0557521	0.0192988	0.0214431	0.00750509	-0.0171545	0.00857725	0	-0.0310925	0.0128659	-0.0246596	-0.0171545	-0.00321647	-0.0160823	-0.00643294	-0.0096494	0.0107216	0.0268039	-0.00428862	0.00107216	0.0171545	-0.00107216
2.5	0.00214431	-0.00107216	0.00536078	0.0096494	-0.00857725	0.0471749	-0.00428862	0.00214431	0.0654015	0.0182267	-0.0353812	-0.0235874	-0.0718345	-0.0611129	-0.0214431	0.0268039	0.14903	0.210143	0.304492	0.402059	0.399914	0.338801	0.376327	0.281977	0.255173	0.13938	0.0857725	0.0943497	0.0192988	0.020371	0.0321647	0.020371	-0.013938	-0.0171545	-0.00214431	-0.0182267	0.0171545	-0.0235874	-0.00428862	0.0471749	0.0289482	-0.0225153	-0.0225153	0.00536078	-0.0128659	-0.020371	-0.0160823	-0.0096494	0.0257317
2.75	0.0128659	-0.00321647	0.00107216	-0.0278761	-0.00321647	-0.00214431	0.00107216	0.0117937	0.00536078	-0.0235874	-0.0493192	-0.0450306	-0.0836282	-0.0471749	0.0268039	0.137236	0.20371	0.25839	0.345234	0.361317	0.32808	0.31843	0.270183	0.192988	0.143669	0.0986384	0.0439584	0.0268039	-0.00536078	0.0257317	-0.00107216	0.020371	0.00107216	0.00321647	0.00536078	0.00321647	-0.0332368	-0.0300204	0.013938	0	0.0182267	-0.020371	0.00321647	0.0128659	-0.0117937	-0.0235874	-0.0107216	0.0096494	-0.00107216
3	0	-0.00428862	-0.0278761	-0.0396698	0.0611129	0.020371	0.0525356	0.00428862	-0.0257317	-0.0182267	-0.0611129	-0.0975662	-0.0128659	-0.0096494	0.0654015	0.192988	0.221936	0.235874	0.305564	0.298059	0.25839	0.213359	0.172617	0.157607	0.122226	0.0696901	0.0235874	0.0568243	0.0117937	0.0364533	0.0268039	0.00536078	0.013938	-0.0096494	-0.0096494	-0.0117937	0.0257317	0.00750509	0.0353812	-0.0364533	0.00214431	-0.0278761	0.020371	-0.0225153	0.00536078	0	-0.00750509	0.0171545	0.00321647
3.25	0.00321647	-0.0375255	0.0611129	-0.0214431	0.0375255	-0.0182267	-0.0128659	0.0128659	0.013938	-0.0675458	-0.0696901	-0.0664737	0.0289482	0.0418141	0.0729066	0.177978	0.210143	0.242307	0.204782	0.200493	0.20371	0.144741	0.105071	0.0814839	0.0793396	0.0696901	0.0300204	0.0225153	0.0214431	-0.0761231	-0.00750509	-0.0225153	0.00214431	-0.00321647	0.00643294	-0.0107216	0.00750509	-0.0128659	-0.00428862	-0.0707623	-0.00321647	-0.0439584	0.0117937	-0.00857725	-0.0278761	-0.0096494	-0.0225153	-0.0150102	0.0268039
3.5	0.0096494	0.0107216	-0.00428862	0.0418141	0.00428862	-0.0225153	0.0214431	0.00107216	-0.0321647	-0.0589686	-0.0128659	0.0353812	0.0503913	0.0986384	0.145813	0.112576	0.190844	0.192988	0.141525	0.105071	0.0793396	0.0664737	0.0857725	0.0375255	0.0428862	0.0557521	0.048247	0.0289482	0.0503913	0.0117937	0.0160823	0.0182267	-0.00214431	0	0.0407419	-0.0192988	-0.0621851	-0.00857725	-0.0128659	-0.00107216	0.0096494	-0.00536078	0.00428862	-0.0246596	-0.0150102	-0.00428862	0.00107216	0.0171545	-0.0289482
3.75	0.0117937	0.0310925	0.0150102	-0.0300204	-0.0278761	0.0246596	-0.00643294	-0.0385976	-0.0385976	0.0128659	0.020371	0.0364533	0.0879168	0.114721	0.114721	0.170473	0.152246	0.150102	0.096494	0.113649	0.0536078	0.0707623	0.068618	0.013938	0.0525356	0.00857725	0.0160823	0.0364533	0.0439584	0.0150102	0.0182267	-0.0150102	-0.020371	0.00857725	-0.0171545	-0.0375255	0.0096494	0.00321647	0.0096494	0.0150102	-0.0289482	0.00750509	0.00536078	0.00107216	-0.00321647	0.0117937	-0.00536078	-0.00214431	-0.0461027
4	0.0300204	0.00214431	0.0225153	-0.0300204	-0.0310925	-0.0439584	-0.0225153	-0.0471749	0.00214431	0.0804117	0.0643294	0.0836282	0.119009	0.0847003	0.144741	0.0804117	0.0729066	0.0664737	0.0557521	0.0578964	0.0503913	-0.00214431	0.0117937	-0.00321647	-0.0375255	0.0289482	0.0611129	0.0107216	-0.0246596	0.0182267	0.0128659	0.0257317	-0.00214431	-0.034309	0.00428862	-0.0160823	0.034309	0.00214431	-0.00536078	0.0182267	0.020371	-0.0160823	0.0160823	0.00643294	-0.0096494	-0.0300204	0.0096494	0.0117937	0.00536078
4.25	-0.0525356	-0.0278761	-0.0096494	-0.00536078	-0.0268039	0.0107216	0.0300204	0.0225153	0.0589686	0.0514635	0.0879168	0.0578964	0.0718345	0.0589686	0.0503913	0.0525356	0.0268039	0.0375255	0.0117937	-0.00857725	0.00643294	0.00321647	-0.0514635	0.0321647	0.0568243	0.00536078	-0.0268039	0.0439584	-0.00536078	-0.0107216	0.0150102	-0.00107216	0.0192988	0.0128659	-0.00750509	0.0107216	0.0117937	0.0257317	0.00857725	-0.020371	0.0128659	-0.0107216	0.00321647	0.0214431	-0.0353812	0.013938	-0.0375255	-0.0214431	-0.0117937
4.5	0.00107216	0.00107216	-0.0128659	-0.0182267	0.00321647	0.0246596	0.0310925	0.0847003	-0.00428862	0.0664737	0.0128659	0.0257317	-0.0150102	0.0514635	0.0385976	0.0428862	0.00321647	0.0182267	0.013938	-0.0461027	-0.0107216	-0.0171545	-0.00536078	0.0182267	-0.0321647	-0.00750509	0.0321647	0.00214431	0.0407419	-0.0225153	-0.0225153	-0.0128659	0.0396698	0.0107216	-0.0310925	-0.0225153	0.0246596	-0.0107216	0.0300204	-0.0268039	0.0375255	-0.0418141	0.0235874	0.0171545	0.0128659	0.013938	0.0332368	-0.0278761	0.0568243
4.75	-0.0278761	-0.0278761	0.0182267	0.0246596	0.0589686	0.0353812	0.0729066	0.0418141	0.0171545	0.0568243	0.0278761	0.0268039	-0.00214431	0.0171545	-0.00107216	0.00643294	0.0364533	0.0117937	0.0107216	-0.0117937	-0.0300204	0.00321647	0.00643294	0.00107216	-0.0117937	0.0235874	0.0300204	-0.00321647	0.0278761	-0.0364533	0.00321647	0.00321647	-0.0300204	0.0353812	0.0353812	0.0096494	-0.00107216	0.00643294	0.0353812	0.0192988	0.0332368	-0.0171545	0.0182267	0.00750509	0.0150102	0.00428862	0.0160823	0.0160823	-0.00214431
5	0.0107216	-0.00857725	0.0160823	0.0214431	0.0235874	0.0160823	0.0150102	0.0257317	0.0600407	0.0321647	0.0332368	-0.0128659	0.0310925	0.0289482	-0.0117937	-0.0332368	0.00643294	-0.00536078	-0.0407419	-0.00214431	0.00857725	0.0257317	-0.0214431	0.0150102	0.00536078	-0.0160823	0.0289482	-0.0278761	-0.0428862	-0.00214431	0.0310925	-0.00857725	0.0171545	0.0257317	-0.0096494	0.0310925	-0.0493192	0	0.0214431	-0.0289482	0.0128659	0.00107216	-0.0246596	-0.00428862	-0.0107216	-0.0289482	0.0160823	-0.0268039	0.0225153
5.25	0.0150102	0.00428862	-0.00857725	-0.0353812	0.0171545	0.0471749	0.0160823	0.0246596	0.048247	-0.0225153	0.00107216	-0.0235874	0.00857725	-0.00536078	-0.020371	0.00321647	-0.020371	0.0332368	0.00643294	0.00643294	0.0278761	0.00428862	-0.0160823	0.0150102	-0.0536078	-0.0107216	0.00536078	0.00214431	0.0117937	0.00214431	0.013938	0.0246596	0.0214431	0.0182267	-0.0128659	0.013938	-0.0246596	-0.0407419	0.00857725	0.00107216	0.0621851	0.00536078	-0.00214431	-0.0278761	0.0332368	0.00321647	0.0128659	0.0107216	-0.00750509
5.5	0.0171545	0.0493192	0.00321647	0	0.00214431	-0.00428862	0.0428862	0.013938	0.0300204	0.00428862	-0.00536078	0.0117937	0.0192988	0	0.0171545	-0.00750509	0.0364533	-0.0096494	-0.0214431	0.034309	-0.0428862	0.0214431	-0.00643294	0.0396698	-0.00107216	0.0128659	-0.0278761	-0.0171545	0.0160823	0.013938	0.0278761	0.0192988	0.0182267	-0.0117937	0.00214431	0.0321647	-0.0128659	-0.0117937	0.0278761	-0.00428862	0.00643294	0.00536078	0.0117937	0.0171545	0.0375255	0.00428862	-0.048247	-0.0321647	0.0321647
5.75	-0.00214431	-0.0182267	-0.034309	0.0107216	-0.0471749	0.0182267	0	0.0192988	-0.0289482	0.0278761	0	0.00857725	0.020371	0.0182267	-0.00750509	0.0332368	0.00750509	0	0.0117937	0.0418141	0.0407419	0.0182267	0.0418141	-0.0160823	-0.00750509	0.00536078	-0.0407419	0.00107216	-0.0278761	-0.020371	-0.0182267	-0.00107216	-0.0396698	-0.0225153	-0.0117937	0.020371	0.0353812	-0.0268039	0.0160823	-0.0107216	0.013938	-0.0278761	0.00857725	-0.00428862	-0.0257317	-0.00857725	-0.0471749	0.0257317	0.00857725
6	-0.0493192	0.0128659	-0.0300204	0.0332368	-0.0321647	0.0160823	0.0225153	0.00214431	0.0117937	0.0171545	-0.00428862	-0.00750509	-0.0353812	-0.0171545	-0.00643294	0.00214431	0.0192988	-0.00857725	-0.0128659	0.0192988	0.00214431	-0.0160823	0.0268039	0.0096494	-0.013938	-0.0321647	-0.0310925	0.034309	-0.00428862	0.00750509	-0.013938	-0.0182267	-0.0364533	-0.00107216	0	0	0.0300204	-0.00107216	-0.0225153	0.00536078	0.0171545	0	-0.0278761	0.0396698	0.0107216	0.0171545	0.013938	0.00107216	0.0096494
[truncated: 2 more columns]

## Sheet: Data_Fig3d_4
Fig. 3d Measured 2D Wigner functions with Trotter step M=10
Re(α) Im(α)	-2.2	-2.15	-2.1	-2.05	-2	-1.95	-1.9	-1.85	-1.8	-1.75	-1.7	-1.65	-1.6	-1.55	-1.5	-1.45	-1.4	-1.35	-1.3	-1.25	-1.2	-1.15	-1.1	-1.05	-1	-0.95	-0.9	-0.85	-0.8	-0.75	-0.7	-0.65	-0.6	-0.55	-0.5	-0.45	-0.4	-0.35	-0.3	-0.25	-0.2	-0.15	-0.1	-0.05	0	0.05	0.1	0.15	0.2
-7	0.0169905	-0.0106191	-0.0276096	0.0159286	-0.0403526	-0.0106191	-0.0573431	-0.0435383	0.011681	0.0265477	0.0223001	-0.0159286	0.0148667	-0.0520336	0.0148667	-0.0329192	-0.0180525	0.00424764	-0.00530955	-0.00530955	0.00212382	-0.0307954	-0.0169905	0.00212382	-0.0191144	-0.0329192	0.00318573	-0.0297335	-0.011681	-0.0180525	-0.00106191	-0.0371668	0.0297335	-0.00955718	-0.0297335	0.0276096	-0.0148667	-0.00530955	-0.0180525	-0.0148667	-0.0191144	-0.00530955	-0.0403526	0.00849527	0.0127429	-0.0201763	-0.00106191	0.00106191	-0.0180525
-6.75	0.00637146	-0.00637146	-0.0159286	0.0223001	0.011681	-0.0127429	-0.0106191	-0.0138048	-0.00637146	0.023362	-0.023362	0.011681	-0.0265477	-0.0138048	-0.0318573	-0.0180525	0.011681	-0.0382287	0	0.0159286	-0.0169905	-0.00743337	-0.0212382	-0.00318573	0.0318573	-0.0658384	-0.0138048	-0.0201763	0.0148667	-0.0265477	0.00849527	-0.0297335	-0.0254858	0.00955718	-0.00212382	-0.00106191	0.023362	0.0223001	-0.0477859	-0.0329192	-0.0446002	0.0191144	-0.0276096	-0.0191144	-0.00637146	0.00743337	0.0244239	0.00424764	-0.00212382
-6.5	0.0201763	0.00106191	-0.0138048	-0.0138048	0.0307954	0.00106191	0.00106191	0.00955718	0.0169905	-0.00424764	-0.011681	0.0244239	-0.0159286	0.0106191	0.0201763	-0.0148667	-0.00637146	-0.0477859	-0.0371668	-0.00424764	0.0191144	-0.0127429	-0.0127429	-0.0775194	0.00106191	0.0191144	-0.0127429	-0.011681	-0.00212382	0.0276096	-0.00318573	0.00530955	0.0148667	-0.0456621	-0.0212382	-0.0180525	0.00743337	-0.0201763	-0.0276096	0.0615907	-0.023362	-0.0127429	-0.0265477	-0.0318573	0.00530955	-0.0626526	0.0127429	0.0626526	-0.0573431
-6.25	0.00106191	-0.0244239	-0.00955718	-0.0477859	-0.0318573	-0.0307954	-0.0180525	-0.0212382	0.00955718	0.0138048	-0.0339811	-0.0127429	-0.0106191	0.00106191	0.0159286	-0.0435383	-0.00637146	-0.00318573	-0.0276096	-0.035043	0.00637146	0.00849527	-0.0180525	-0.023362	0.00212382	-0.0329192	-0.00106191	-0.00743337	0.0329192	0.0138048	-0.0276096	0.00424764	0.0244239	-0.00318573	-0.011681	0.00106191	-0.00955718	-0.0435383	-0.00955718	0.0223001	-0.00212382	0.0106191	0.0169905	-0.0254858	-0.0106191	0.0361049	-0.0159286	-0.00637146	-0.0106191
-6	0.0169905	0	-0.00318573	-0.0212382	0.0339811	0.0148667	-0.00318573	-0.0191144	-0.0307954	0.0169905	-0.0127429	0.0276096	-0.00743337	-0.0191144	-0.0127429	0.00318573	-0.0127429	-0.0456621	-0.00424764	0.00212382	0.0127429	0.00106191	-0.0690241	-0.0329192	-0.023362	0.0127429	-0.00424764	0.00955718	0.00106191	-0.0509716	-0.00849527	0.0191144	-0.0244239	-0.0223001	-0.0148667	-0.0138048	0.0276096	-0.0180525	-0.0148667	-0.0382287	-0.0605288	-0.0329192	-0.0159286	-0.00318573	-0.0307954	-0.0159286	-0.0138048	-0.00637146	0.0138048
-5.75	-0.00530955	0.00530955	-0.0392906	0.00637146	-0.0265477	0.00530955	0.0414145	-0.0169905	-0.0212382	0.0169905	-0.0127429	-0.0180525	-0.0127429	-0.0180525	-0.011681	-0.0276096	-0.0191144	-0.0382287	-0.0276096	-0.0424764	-0.00212382	0.0265477	-0.0148667	0.023362	-0.0169905	-0.0361049	-0.0212382	0	0.0180525	-0.0637146	0.0297335	-0.00849527	0.0106191	-0.0201763	-0.023362	0.0159286	0.00849527	-0.0414145	-0.0106191	-0.0446002	-0.0286716	0.0244239	0.0169905	0.0127429	0.0212382	0.0138048	-0.0106191	-0.0106191	0.0297335
-5.5	-0.00106191	-0.0127429	0.0223001	-0.0361049	-0.0371668	-0.0180525	0.0361049	-0.00212382	0.0318573	0.0201763	-0.00424764	0.00530955	0.00955718	-0.00637146	0.00318573	0.011681	-0.0127429	-0.023362	-0.00637146	0.0159286	-0.00955718	0.0148667	0.0562812	-0.00106191	-0.0276096	-0.011681	-0.0127429	-0.0392906	0.011681	-0.00212382	0.0265477	0.00530955	0.0127429	0.0318573	-0.0201763	-0.00637146	0.0159286	0.0201763	0.00530955	-0.0148667	0.00955718	-0.0138048	-0.0127429	-0.0106191	0.0530955	0.00212382	0.0127429	0.00849527	0.0138048
-5.25	0	-0.0435383	-0.0148667	0.00106191	-0.0382287	0.0254858	0.0106191	0.0138048	-0.00106191	-0.0244239	0.0180525	-0.00212382	-0.011681	-0.00106191	0.00530955	-0.00212382	-0.00849527	-0.0318573	-0.046724	0.0392906	0.00955718	-0.0286716	-0.0201763	0.00318573	0.00849527	-0.0223001	0.00424764	-0.023362	-0.00849527	0.0424764	-0.035043	-0.00530955	-0.0392906	-0.0169905	-0.0159286	-0.0127429	-0.0159286	-0.0169905	0.0138048	0.0138048	0.0361049	0.00849527	0.0127429	0.0148667	-0.00530955	0.0180525	-0.00212382	-0.00743337	0.00530955
-5	0.00849527	0.00743337	-0.0138048	-0.00318573	0.00530955	-0.0254858	-0.0191144	0.00530955	-0.00849527	0.0276096	0.00106191	0.00530955	0	0.0191144	-0.046724	0.0106191	-0.0297335	0.0297335	0.0127429	-0.0148667	0.0127429	-0.00318573	-0.00637146	-0.0297335	-0.0127429	0.0191144	0.0286716	-0.0286716	0.0148667	-0.0148667	-0.011681	0.011681	-0.00743337	0.00743337	0	0.00424764	-0.0371668	-0.00743337	0.0180525	0.00849527	0.00743337	0.0191144	-0.0159286	0.0361049	-0.0286716	-0.0265477	-0.00955718	-0.0212382	-0.00743337
-4.75	0.0265477	-0.0191144	0.00849527	0.00743337	-0.00530955	-0.0371668	-0.0679622	0.0138048	0.0435383	0	-0.0276096	-0.00212382	-0.0446002	0.00212382	0.00743337	-0.00106191	0.0106191	-0.0223001	0.00849527	0.0244239	0.00849527	-0.0127429	0.0169905	0.0530955	-0.0573431	0.0159286	-0.00318573	-0.0148667	0.00955718	0.0191144	0.0265477	0.00318573	-0.023362	-0.00955718	0.0307954	0.00424764	0	-0.0244239	-0.0180525	0.0244239	0.0361049	-0.0446002	0.00318573	0.00530955	0.0180525	0.0106191	0.0159286	0.0180525	0.0329192
-4.5	0.00955718	-0.0339811	0.00424764	0.011681	-0.00106191	-0.00955718	-0.00106191	-0.00849527	0.0212382	0.0424764	0.00212382	-0.0212382	-0.0509716	0.0307954	-0.00318573	0.0169905	-0.00849527	-0.00743337	-0.0127429	-0.00955718	-0.00318573	0.0106191	-0.0180525	0.0169905	-0.0414145	-0.0329192	0.00955718	0.00955718	0.023362	-0.00212382	0.011681	-0.00318573	0.0169905	0.0212382	0.00849527	-0.0339811	0.00849527	-0.0191144	-0.0191144	0.0307954	-0.035043	-0.00318573	0.00955718	0.0403526	-0.00849527	-0.0127429	0.0446002	0.0169905	0.058405
-4.25	-0.0169905	0.00637146	-0.046724	0.0594669	0.023362	-0.00424764	0.0318573	-0.00424764	-0.00849527	0.0276096	-0.0244239	-0.0297335	0.0106191	0.0361049	-0.00637146	-0.00212382	-0.0138048	0.00849527	0.0223001	0.023362	-0.0530955	-0.0329192	0.0159286	0.00637146	0.0392906	-0.0201763	-0.0392906	-0.0180525	0.0244239	0.0127429	-0.0552193	0.0159286	0.00212382	0.00637146	0.00212382	0	0.0265477	0.00212382	-0.00530955	-0.00849527	0.0201763	0.0286716	0.0403526	0.0435383	0.0573431	-0.00318573	0	0.0892004	0.0371668
-4	0.011681	-0.0509716	0.0148667	0.0318573	0.00212382	-0.00743337	0.0169905	-0.046724	0.035043	-0.0138048	-0.00849527	0.00743337	0.00637146	0.0106191	0.00424764	-0.0212382	-0.0382287	0.0382287	0.00530955	-0.0138048	0.0180525	0.0127429	0.00637146	-0.00637146	-0.023362	0.0499097	0.00106191	0.00106191	-0.00743337	-0.0276096	0.00212382	-0.00424764	0.0106191	0.0159286	0.0361049	-0.00212382	-0.0361049	-0.0361049	-0.0148667	-0.0223001	-0.0191144	0.00106191	0.0297335	0.0615907	0.023362	0.0403526	0.0764575	0.0807051	0.12212
-3.75	-0.00530955	0.00955718	-0.00106191	0.0382287	-0.0552193	0.00212382	-0.00106191	0.00106191	-0.00318573	0.0276096	0.00849527	0.0212382	0.00424764	0.00530955	-0.0212382	0.0169905	-0.0477859	0.00849527	0.00318573	0.0169905	0.00424764	0	0.011681	-0.0106191	-0.0159286	0.0223001	0.00106191	-0.0106191	0.00212382	-0.011681	0.0127429	0.0148667	0.00318573	-0.0159286	0.00849527	-0.0201763	0.0403526	0.046724	-0.00637146	-0.0244239	0.0159286	0.0265477	0.0307954	0.035043	0.0424764	0.0796432	0.114686	0.167782	0.170967
-3.5	0.0169905	-0.0265477	0.0339811	0.0254858	-0.011681	0.00637146	-0.00637146	0.011681	-0.00637146	-0.0329192	0.0403526	0.0191144	0.0180525	-0.0477859	0.00849527	-0.0106191	-0.00743337	-0.0191144	0.0223001	0.0180525	-0.0201763	-0.0180525	0.00743337	0.0456621	-0.0392906	-0.00106191	-0.023362	0.0276096	0.0477859	-0.0711479	-0.0148667	-0.00955718	0.011681	-0.0244239	-0.0382287	-0.00318573	0.0138048	-0.00849527	-0.00743337	0.0371668	0.0392906	0.0127429	0.0477859	0.0509716	0.0679622	0.150791	0.169905	0.193267	0.234682
-3.25	-0.0191144	-0.0212382	-0.023362	0.0382287	-0.00106191	-0.00955718	0.00106191	0.00530955	-0.011681	-0.0223001	-0.00849527	0.00424764	-0.00849527	-0.0169905	-0.0573431	0.0138048	-0.00955718	0.0286716	-0.0138048	-0.00849527	0.0403526	0.0159286	0.0191144	0.00318573	-0.00955718	0.0191144	-0.0169905	-0.0180525	0.0392906	-0.0201763	-0.00318573	0.0138048	-0.0148667	0.00955718	0.00424764	0.0435383	-0.00106191	0.0148667	-0.0212382	-0.00212382	0.0329192	0.00530955	0.0966337	0.100881	0.162472	0.157163	0.201763	0.259106	0.304768
-3	0.0244239	0.00743337	-0.00318573	0.0265477	-0.00106191	-0.00318573	-0.00318573	-0.0276096	-0.00212382	0.00530955	0.011681	-0.00743337	0.00743337	0.0265477	0.00106191	-0.0127429	0.00849527	-0.0191144	0.00743337	0.00743337	-0.0339811	-0.0223001	-0.00106191	-0.0159286	0.0254858	0.00106191	0.00318573	0.0244239	-0.0201763	-0.0339811	-0.023362	0.00318573	-0.0254858	-0.046724	0.0307954	0.0403526	0.0127429	0.00424764	-0.00743337	0.0329192	0.046724	0.046724	0.0966337	0.126367	0.170967	0.212382	0.288839	0.297335	0.339811
-2.75	-0.0148667	0.00530955	-0.00849527	-0.00530955	0.00106191	0.00743337	0.0488478	0.0159286	0.0169905	0.00849527	-0.0106191	0.0254858	0.00637146	-0.0339811	-0.00106191	0.0106191	-0.0424764	0.0148667	-0.0212382	-0.023362	0.00318573	0.0106191	0.0159286	0.0339811	0.0138048	0.0446002	-0.0138048	-0.0159286	0.035043	0.00637146	-0.0297335	0.0191144	0.0169905	0.0307954	-0.00849527	0.0159286	0.0191144	-0.00743337	0.0106191	0.00743337	0.0424764	0.0424764	0.108315	0.124243	0.229372	0.227249	0.352554	0.381225	0.405649
-2.5	0.035043	-0.0159286	0.00106191	0.011681	-0.0212382	0.00849527	-0.035043	0.0382287	-0.0180525	0.0138048	0.0254858	-0.00212382	-0.00530955	-0.0307954	-0.00530955	-0.0106191	0	0.00318573	-0.0127429	0.00849527	0.00743337	0.0244239	-0.0297335	-0.0180525	-0.00530955	0.0201763	-0.00637146	-0.00212382	0.00106191	0.0743337	0.0191144	-0.0361049	0.0382287	-0.0127429	-0.00212382	0.0191144	0.0138048	0.00637146	0.0254858	0.00530955	0.0339811	0.0722098	0.125305	0.13911	0.215568	0.334501	0.420516	0.432197	0.433259
-2.25	0.0159286	-0.00424764	-0.035043	-0.0297335	0.0169905	-0.0329192	0	-0.0361049	-0.00106191	0.023362	-0.0276096	-0.0403526	0.00530955	-0.0297335	0.0223001	0.0244239	-0.0520336	0.00955718	0.0159286	-0.023362	-0.0169905	0.0159286	0.00530955	-0.0329192	-0.00530955	-0.00637146	0	-0.00743337	-0.0191144	0.0414145	0.00955718	-0.00106191	-0.0191144	-0.00743337	0.0138048	0.0488478	0.0169905	-0.0180525	0.00955718	0.0435383	0.0637146	0.13911	0.1115	0.169905	0.295211	0.381225	0.460869	0.48954	0.477859
-2	0.011681	-0.00106191	0.023362	-0.0361049	0.0201763	-0.0488478	0.0138048	0.00530955	-0.0212382	-0.0446002	-0.0286716	-0.0446002	0.00212382	0.0392906	-0.00424764	0.0159286	0.00955718	0.0169905	0.0892004	-0.0180525	-0.0318573	-0.0382287	-0.0244239	-0.00743337	0.00849527	-0.0127429	0.00318573	0.0180525	0.00212382	-0.0212382	-0.0297335	-0.0223001	0.00530955	0.0371668	0.0212382	-0.0318573	0.0106191	0.0307954	0.0127429	0.023362	0.0562812	0.112562	0.143358	0.231496	0.326006	0.473612	0.516088	0.509716	0.440692
-1.75	0.00212382	-0.0180525	0.011681	0	0.0106191	0.00743337	0.0339811	0.00530955	-0.00637146	0.0138048	0.0297335	0.0520336	0.0138048	-0.00212382	0.0297335	-0.00424764	0.0223001	-0.011681	0.0159286	-0.0169905	-0.0106191	-0.0371668	-0.0138048	-0.0488478	-0.011681	-0.0477859	-0.0318573	0.00530955	0.0499097	-0.0361049	-0.0148667	0.0318573	-0.00106191	0.0106191	0.0276096	0.011681	0.0499097	0.00318573	-0.0191144	0.0254858	0	0.0849527	0.181586	0.276096	0.434321	0.523521	0.530955	0.533078	0.365297
-1.5	-0.0169905	0.0509716	-0.011681	0.00637146	0	-0.0488478	0.0509716	0.0276096	0.0169905	-0.011681	-0.0265477	0	0.023362	-0.0159286	0.0339811	-0.0329192	-0.0212382	0.0488478	-0.0138048	-0.0201763	0.0371668	-0.011681	0.00849527	-0.00530955	0.0106191	0.0127429	-0.0297335	-0.0191144	-0.0477859	-0.0286716	-0.023362	0.00530955	0.0403526	-0.0180525	-0.0286716	0	-0.0169905	-0.0138048	0.0562812	-0.00637146	0.0838908	0.0594669	0.172029	0.373792	0.48954	0.607412	0.613784	0.521397	0.298397
-1.25	-0.0191144	-0.0169905	0.00637146	0.00743337	-0.0371668	0.0446002	-0.0138048	-0.0403526	0.00424764	0.011681	-0.0201763	0.0201763	-0.00849527	-0.0159286	-0.0371668	-0.0180525	-0.00212382	0.0138048	0.0711479	0.00106191	0.0138048	-0.00106191	0.00849527	-0.011681	0.0223001	-0.0509716	-0.00106191	0.0169905	-0.0180525	-0.00318573	-0.0339811	-0.00530955	0.0201763	-0.0265477	-0.0169905	-0.00212382	-0.0223001	0.0212382	0.0106191	-0.0307954	0.0796432	0.141234	0.258044	0.426888	0.578741	0.648827	0.644579	0.456621	0.26123
-1	-0.0361049	0.0435383	0.0180525	-0.0307954	-0.0180525	-0.00955718	-0.0286716	0.00530955	0.0138048	-0.0223001	-0.0371668	0.0138048	-0.00743337	0.0127429	0.00424764	0.00212382	-0.0870766	0.00318573	-0.00106191	0.00318573	0.00955718	-0.023362	0.00743337	0.00424764	0.0371668	-0.00424764	-0.0307954	-0.00318573	0.0127429	-0.00212382	-0.00849527	-0.0414145	-0.0509716	-0.00318573	-0.00530955	0.00849527	0.00637146	0.0371668	-0.00212382	0.0297335	0.0456621	0.128491	0.273973	0.502283	0.646703	0.699798	0.60635	0.393968	0.165658
-0.75	0.0276096	-0.0223001	0.0106191	0.011681	-0.00530955	-0.0435383	0	-0.00318573	0.0339811	-0.0148667	-0.00530955	-0.0138048	0.00212382	0.0148667	0.0127429	0.0265477	0.00637146	-0.00743337	0.0201763	0.0180525	-0.0339811	-0.046724	0	-0.00743337	-0.0191144	0.011681	0.00849527	0.0127429	-0.00530955	0.00849527	0.0339811	0.0329192	-0.0254858	-0.0127429	0.0307954	0.0265477	-0.00849527	0.0339811	-0.011681	-0.046724	-0.00743337	0.170967	0.370606	0.562812	0.724222	0.694489	0.55644	0.35574	0.0647765
-0.5	-0.0106191	-0.0244239	-0.0138048	-0.0297335	0.0212382	-0.0201763	-0.0244239	-0.00212382	-0.0223001	-0.0138048	-0.0138048	-0.0127429	-0.011681	0	0.00637146	-0.0329192	0.0159286	0.0191144	-0.00318573	0.00212382	0.0191144	0.00212382	-0.0382287	-0.00318573	0.011681	-0.00424764	0.00424764	0.0148667	0	0.0212382	-0.00530955	0.0244239	-0.0339811	-0.00424764	0.0138048	0.0297335	0.0297335	-0.0371668	-0.0244239	-0.0966337	0.0223001	0.146543	0.435383	0.610598	0.717851	0.697674	0.487416	0.248487	0.0753956
-0.25	0.00955718	-0.0424764	-0.0138048	-0.011681	0.0169905	0.00955718	-0.0520336	0.0191144	0.0456621	0.0403526	0.0191144	0.0169905	0.00106191	-0.0732717	0.0148667	0.0244239	0.023362	0.0456621	-0.0138048	-0.0180525	-0.023362	-0.023362	0.0180525	-0.0127429	-0.0223001	-0.00106191	-0.00106191	-0.00955718	0.00318573	0.0148667	0	-0.0339811	-0.0286716	-0.00212382	0.0212382	0.0424764	-0.00849527	-0.0212382	-0.107253	-0.0913242	0.0148667	0.243177	0.486354	0.696613	0.746522	0.622279	0.430073	0.20601	0.0446002
0	0	-0.00530955	-0.0456621	0.0138048	0.0223001	-0.00106191	0	0.0106191	0.00637146	-0.00530955	0.00530955	0.0180525	-0.00849527	-0.0339811	0.0530955	0.0414145	-0.0223001	0.0159286	-0.0106191	0.00106191	0.0244239	0.0361049	-0.0456621	-0.0201763	-0.0106191	-0.0435383	0.00530955	-0.0148667	0.00424764	0.0254858	-0.00637146	-0.0690241	-0.0223001	0.00637146	0.046724	0.0669003	0.0392906	-0.0913242	-0.155039	-0.109377	0.0722098	0.362111	0.599979	0.756079	0.708294	0.554317	0.379102	0.18371	0.0169905
0.25	0.0127429	-0.00106191	-0.00743337	0.0318573	-0.0297335	0.00849527	0.0201763	-0.00955718	0.00743337	-0.00212382	0.0276096	0.0127429	0.0191144	0.00955718	-0.00530955	0.00424764	-0.00530955	0.00849527	0.00849527	-0.0169905	-0.0307954	-0.00106191	-0.0127429	-0.0446002	0	0.0318573	-0.00955718	0.0223001	0.0201763	0.00955718	-0.0223001	-0.0286716	0	0.0329192	0.0318573	0.081767	-0.0446002	-0.132739	-0.196453	-0.0796432	0.124243	0.418392	0.663693	0.729532	0.704046	0.535202	0.289901	0.146543	0.0138048
0.5	0.0276096	0.0424764	0	-0.058405	-0.0424764	0.0169905	0.0127429	0.0785813	-0.00530955	0.0159286	-0.00318573	0.0223001	-0.0201763	0.0297335	-0.00424764	0.0276096	-0.00318573	-0.011681	0.0307954	-0.0488478	0.011681	0.0169905	-0.0254858	0.0201763	-0.0446002	0.0244239	0.0329192	0.0138048	-0.0148667	-0.0148667	-0.0254858	-0.0626526	-0.00637146	0.0647765	0.093448	-0.00212382	-0.103005	-0.191144	-0.145482	-0.035043	0.235744	0.524583	0.684932	0.717851	0.615907	0.474673	0.242115	0.058405	0.0796432
0.75	-0.00637146	0.0106191	-0.00106191	-0.0223001	-0.0414145	-0.0169905	-0.0106191	-0.0106191	-0.0212382	-0.00318573	-0.00106191	-0.035043	0.00530955	0.0318573	-0.0223001	-0.00424764	0.0127429	0.0212382	-0.0403526	0.0159286	0.0169905	0.0286716	-0.0499097	-0.00637146	-0.0435383	0.0201763	0.0127429	-0.0371668	-0.00637146	-0.0435383	-0.011681	0.00318573	0.035043	0.0722098	0.0923861	-0.0753956	-0.197515	-0.192206	-0.121058	0.115748	0.376978	0.607412	0.721036	0.680684	0.529893	0.399278	0.252734	0.117872	0.00318573
1	-0.00743337	0.0169905	-0.00743337	-0.0382287	-0.0223001	0.0148667	-0.0106191	-0.0127429	0.00318573	0.0265477	0.0307954	-0.011681	0.0223001	0.011681	0.00849527	0.0169905	-0.0265477	0.0148667	0.00212382	0	-0.0265477	-0.00424764	-0.0148667	0.0159286	-0.0499097	0.0265477	0.0244239	0.0201763	-0.121058	-0.0711479	-0.00106191	0.0456621	0.1115	0.0838908	-0.0424764	-0.103005	-0.253796	-0.244239	-0.0148667	0.244239	0.459807	0.627588	0.709355	0.581926	0.434321	0.347244	0.174153	0.100881	0.0626526
1.25	-0.00530955	0.0562812	-0.0254858	-0.0276096	0.0148667	0.058405	-0.0329192	0.0286716	-0.023362	0.0127429	-0.023362	0.00955718	0.0138048	0.0605288	0.0530955	-0.00106191	-0.00106191	-0.00212382	0.0297335	-0.0223001	-0.0138048	-0.0138048	0.00106191	0.0212382	-0.00106191	0.00530955	0.00106191	-0.0488478	-0.0594669	-0.0307954	0.0148667	0.112562	0.101943	0.0159286	-0.0998195	-0.192206	-0.247425	-0.152915	0.0881385	0.342997	0.49485	0.645641	0.625465	0.53414	0.415207	0.282468	0.172029	0.0743337	0.0923861
1.5	0.0180525	-0.011681	-0.0201763	-0.00849527	0.00212382	0.011681	0.00955718	-0.0148667	0.0297335	-0.0403526	-0.0414145	0.0212382	0.00637146	-0.0244239	0.00743337	0.0307954	0.0244239	0.0477859	-0.035043	-0.0626526	-0.023362	-0.0212382	0.0339811	0.0573431	-0.0318573	0.0297335	-0.0541574	-0.0307954	-0.0148667	0.0424764	0.12212	0.0753956	0.0339811	-0.0838908	-0.186896	-0.260168	-0.197515	-0.0169905	0.184772	0.479983	0.659446	0.609536	0.586174	0.413083	0.387597	0.228311	0.105129	0.105129	0.103005
1.75	0.035043	-0.0138048	-0.0392906	-0.0297335	0.00849527	0	0.011681	-0.0361049	0.0424764	-0.00318573	0	-0.0159286	0.0201763	-0.011681	-0.0254858	0.0148667	-0.00530955	0.00743337	-0.0562812	-0.0520336	0.00849527	0.00955718	0.0329192	0.0456621	-0.00637146	-0.0562812	-0.0785813	-0.0488478	-0.00212382	0.0562812	0.0966337	0.0690241	-0.0212382	-0.14442	-0.231496	-0.210258	-0.135924	0.131677	0.397154	0.528831	0.604226	0.563874	0.521397	0.335563	0.315387	0.175215	0.169905	0.107253	0.0191144
2	0.00106191	-0.0127429	0.00530955	-0.0212382	0.00318573	-0.0106191	-0.00637146	-0.00530955	-0.00849527	0.0159286	0.00106191	-0.00849527	-0.023362	-0.0201763	0.0392906	0.0212382	-0.0722098	-0.0244239	-0.0371668	-0.00849527	0.0254858	0.0828289	0.00955718	-0.00530955	-0.0541574	-0.0785813	-0.0446002	-0.011681	0.0743337	0.140172	0.0945099	-0.0286716	-0.168844	-0.252734	-0.229372	-0.131677	0.0775194	0.26123	0.486354	0.528831	0.550069	0.496974	0.384411	0.313263	0.210258	0.093448	0.0573431	0.0552193	0.0286716
2.25	0.0148667	0.00955718	-0.023362	-0.0392906	-0.00743337	0.0223001	-0.00318573	0.00530955	-0.0371668	-0.0371668	-0.00212382	0.0382287	0.0201763	0.0223001	0.0371668	-0.0297335	-0.0541574	-0.0276096	-0.00424764	0.0307954	0.035043	0.023362	-0.0361049	-0.00955718	-0.0860147	-0.0509716	0.0414145	0.101943	0.128491	0.093448	-0.0329192	-0.157163	-0.203887	-0.247425	-0.126367	0.0594669	0.242115	0.390783	0.481045	0.540512	0.524583	0.431135	0.330254	0.228311	0.209196	0.106191	0.0838908	0.0541574	-0.0244239
2.5	0.00955718	-0.0127429	0.00212382	0.0223001	-0.0244239	-0.0626526	-0.0371668	-0.0286716	0.0424764	0.0180525	0.0382287	-0.00849527	0.0106191	-0.035043	-0.0456621	-0.0371668	0.0435383	-0.00424764	0.0562812	0.035043	0.0159286	-0.0286716	-0.0775194	-0.0520336	0.00955718	0.0424764	0.136986	0.110439	0.0541574	-0.0743337	-0.112562	-0.245301	-0.212382	-0.148667	0.0276096	0.193267	0.327068	0.427949	0.465116	0.505469	0.437507	0.345121	0.270787	0.216629	0.168844	0.0838908	0.0594669	0.0148667	-0.0223001
2.75	0.0244239	0.0180525	-0.0148667	0.00318573	-0.0297335	-0.0127429	0.00743337	0.0191144	-0.00955718	0.023362	-0.00637146	0.0201763	-0.0276096	-0.0339811	0.0392906	0.00106191	0.0276096	0.0520336	0.0499097	-0.00106191	-0.0382287	-0.0223001	-0.0743337	0.0127429	0.0796432	0.119996	0.0966337	0.0679622	-0.0297335	-0.0998195	-0.201763	-0.215568	-0.114686	0.0785813	0.200701	0.30052	0.37804	0.460869	0.442816	0.425826	0.321759	0.244239	0.177339	0.11681	0.0530955	0.0456621	0.0435383	0.0403526	-0.00212382
3	0.0339811	0	-0.0180525	0.00212382	0.00743337	0.023362	0.023362	0.0127429	0.0265477	-0.0106191	-0.0169905	-0.023362	0.0212382	-0.00849527	0.00849527	0.0552193	0.0180525	-0.0307954	-0.0562812	-0.070086	-0.0488478	0.00318573	0.0615907	0.0838908	0.0679622	0.0955718	-0.0276096	-0.093448	-0.145482	-0.215568	-0.164596	-0.0828289	0.100881	0.198577	0.35043	0.383349	0.413083	0.437507	0.389721	0.309016	0.226187	0.18371	0.13911	0.0838908	0.0223001	0.0276096	0.0138048	0.0212382	0.00637146
3.25	0.00106191	0.0223001	-0.0456621	0.0138048	-0.0297335	-0.0488478	-0.0223001	-0.0148667	-0.0307954	0.0254858	-0.0297335	0.0254858	0.0573431	0.0382287	-0.00424764	0.00318573	-0.0690241	-0.0615907	-0.0499097	-0.0159286	0.0307954	0.0775194	0.0860147	0.0743337	0.0520336	-0.0254858	-0.107253	-0.187958	-0.146543	-0.0966337	-0.0191144	0.151853	0.23362	0.380164	0.361049	0.414145	0.330254	0.327068	0.301582	0.270787	0.177339	0.173091	0.101943	0.0690241	0.00106191	0.0382287	0.00212382	-0.0265477	0.0148667
3.5	0.0276096	-0.0148667	-0.0169905	-0.0212382	0.00318573	-0.00212382	0.0148667	0.0414145	0.0764575	-0.00955718	-0.00955718	0.00849527	-0.0127429	-0.00530955	-0.0297335	-0.0647765	-0.0552193	-0.00637146	-0.0414145	0.0552193	0.0945099	0.0966337	0.0371668	0.00743337	-0.0902623	-0.107253	-0.128491	-0.145482	-0.0435383	0.0456621	0.168844	0.277158	0.287777	0.345121	0.312201	0.32282	0.299458	0.235744	0.196453	0.118934	0.0913242	0.0679622	0.0764575	-0.00106191	0.023362	-0.0392906	0.00530955	0.00318573	0.00424764
3.75	-0.0201763	-0.0307954	0.0148667	0.00106191	0.0138048	0.0191144	-0.00106191	0.0254858	0.0392906	-0.0169905	-0.0615907	-0.0456621	-0.0339811	-0.00849527	-0.0382287	0.0180525	0.0775194	0.0414145	0.0753956	0.0488478	0.0265477	-0.0138048	-0.0796432	-0.138048	-0.121058	-0.0902623	-0.0276096	0.0244239	0.104067	0.212382	0.250611	0.263354	0.330254	0.269725	0.316449	0.288839	0.192206	0.158224	0.0849527	0.0849527	0.0318573	0.0435383	0.0212382	0.0424764	0.0223001	-0.0318573	-0.00955718	0.0127429	0.0191144
4	-0.0329192	0.00637146	0.0286716	-0.0138048	-0.0573431	0.0159286	0.00743337	0.00743337	-0.0605288	-0.0669003	-0.0753956	-0.0382287	0.00106191	0.046724	0.0297335	0.081767	0.0424764	0.0223001	-0.0191144	-0.0361049	-0.0711479	-0.130615	-0.117872	-0.0945099	-0.0403526	0.0456621	0.104067	0.14442	0.270787	0.23893	0.284592	0.293087	0.318573	0.178401	0.223001	0.124243	0.168844	0.130615	0.0594669	0.0573431	0.035043	0.0307954	0.0201763	0.00424764	-0.00530955	-0.00955718	-0.0297335	0.0127429	0.0254858
4.25	-0.0201763	-0.0159286	-0.00955718	0.0392906	0.0276096	-0.00212382	-0.0329192	-0.00106191	-0.0223001	-0.00106191	-0.00637146	0.0297335	0.0361049	0.0106191	0.0499097	0.0191144	-0.00212382	-0.0424764	-0.0743337	-0.0998195	-0.058405	-0.0732717	0.0286716	0.0371668	0.0753956	0.131677	0.215568	0.229372	0.248487	0.23893	0.260168	0.220877	0.193267	0.0987576	0.108315	0.070086	0.0509716	0.0711479	0.0499097	0.0297335	0.0106191	0.00743337	0.0329192	0.0307954	0.00743337	-0.0106191	-0.011681	-0.0382287	-0.00106191
4.5	-0.00318573	-0.00530955	-0.0159286	0.0138048	0.00637146	0.0180525	0.0159286	0.0212382	0.0159286	-0.00212382	0.0637146	0.0605288	0.00318573	-0.0276096	-0.035043	-0.0573431	-0.0615907	-0.101943	-0.0371668	-0.0339811	0.0265477	0.035043	0.100881	0.117872	0.207072	0.18902	0.178401	0.215568	0.199639	0.182648	0.125305	0.13911	0.0318573	0.0711479	0.0764575	-0.0106191	-0.00743337	0.0329192	0.0159286	0.0148667	0.00637146	-0.0594669	-0.0307954	-0.0127429	-0.035043	-0.0127429	-0.011681	-0.0191144	-0.00530955
4.75	0.00318573	-0.00530955	-0.0361049	-0.0148667	0.00955718	-0.0159286	-0.0180525	-0.00743337	-0.00424764	-0.0520336	0	-0.0148667	-0.0658384	-0.0594669	-0.0446002	-0.0679622	-0.0201763	-0.0159286	0.0169905	0.070086	0.103005	0.131677	0.115748	0.194329	0.14442	0.160348	0.162472	0.126367	0.157163	0.0913242	0.0764575	0.0732717	0.0477859	-0.0297335	-0.0159286	-0.0138048	-0.00955718	0.0223001	-0.0371668	0.023362	-0.0594669	-0.00212382	-0.00106191	-0.0159286	-0.0148667	-0.00743337	0.0138048	-0.0265477	-0.0552193
5	-0.0127429	-0.00212382	-0.0265477	-0.0254858	0.0456621	-0.0435383	-0.0201763	-0.0499097	-0.0403526	-0.0159286	-0.0647765	-0.011681	0.0106191	0.00106191	0.0414145	0.0244239	0.0573431	0.0828289	0.0785813	0.164596	0.11681	0.145482	0.163534	0.136986	0.133801	0.0881385	0.0849527	0.0860147	0.0828289	0.0658384	0.0605288	0.0318573	0.035043	0.0106191	0.023362	-0.00955718	0.0382287	0.00530955	-0.0276096	0.00212382	0.0169905	0.023362	-0.00530955	0.0446002	-0.0127429	-0.0286716	-0.00637146	-0.0276096	-0.00955718
5.25	-0.0392906	-0.0679622	-0.0424764	-0.0329192	-0.0223001	-0.0456621	-0.0329192	0.00424764	0.00318573	-0.00955718	-0.00424764	0.0435383	0.0318573	0.0658384	0.0594669	0.0753956	0.093448	0.0329192	0.119996	0.127429	0.135924	0.11681	0.0923861	0.0562812	0.0690241	0.0223001	0.0488478	0.0392906	0.0212382	-0.00106191	-0.00849527	0.00743337	-0.00955718	0.0690241	-0.0106191	0.0106191	0.0191144	0	0.00743337	-0.0456621	0.0201763	-0.0254858	-0.00955718	0.0254858	0	-0.0169905	0.00955718	0.023362	0.00318573
5.5	-0.046724	0.00849527	0.0201763	-0.00849527	0.0106191	0.0679622	0.0594669	-0.0138048	0.0488478	0.0509716	0.0647765	0.0562812	0.0573431	0.0669003	0.0966337	0.0966337	0.113624	0.0573431	0.0615907	0.0902623	0.0987576	0.0403526	0.0477859	0.0307954	0.0509716	0.00106191	0.0286716	0.0159286	0.0191144	0.0318573	-0.0138048	-0.0371668	0	0.00637146	-0.0371668	-0.0148667	-0.00318573	-0.0403526	-0.0212382	-0.00106191	-0.00106191	-0.0286716	0.00318573	0.00424764	0.0159286	-0.00955718	0.0297335	-0.0286716	0.00318573
5.75	-0.0201763	0.011681	0.00318573	0.0499097	0.011681	0.0509716	0.0637146	0.0541574	0.0424764	0.0881385	0.070086	0.0626526	0.0403526	0.0201763	0.0573431	0.0382287	0.0318573	0.0573431	0.0297335	0.0764575	0.0212382	0.0265477	0.0223001	0.0148667	0.00849527	0.00530955	-0.00849527	-0.0435383	-0.0106191	0.011681	-0.00743337	0.00106191	-0.0212382	-0.0191144	0.0265477	0.0159286	-0.0339811	-0.0191144	0.0148667	0.00955718	-0.00849527	-0.0307954	-0.0180525	-0.0286716	-0.0456621	0.0265477	0.0297335	0.0626526	0.0212382
6	0.00637146	-0.00106191	0.0138048	0.0276096	0.0371668	0.0605288	0.0424764	0.0169905	0.0276096	0.0509716	0.0212382	0.0138048	0.0552193	-0.00212382	0.0244239	0.0191144	0.0276096	0.0212382	-0.0201763	0.0371668	-0.0138048	-0.0138048	0.0159286	-0.0159286	-0.0159286	-0.0392906	0.00743337	-0.0329192	0.00318573	-0.0276096	0.0169905	0.00212382	-0.0138048	0.0169905	0.0223001	-0.00318573	-0.0307954	-0.058405	-0.0159286	0.0297335	0	0.00955718	-0.0265477	-0.0159286	0.011681	0.00212382	0.0148667	-0.00106191	0.0456621
6.25	-0.00106191	-0.00318573	0.0286716	0.0286716	0.00955718	-0.00637146	0.00424764	0.0180525	0.0329192	-0.00530955	0.0562812	0.0138048	0.00530955	0.0106191	-0.0191144	-0.0138048	-0.0180525	0.00637146	0.0212382	0.0127429	0.0339811	0.0254858	-0.00637146	0.0159286	-0.0318573	0.0286716	0.00530955	-0.0424764	-0.0169905	0.011681	0.0201763	-0.0562812	0.0371668	0.0318573	0.0371668	-0.0169905	-0.00743337	-0.00743337	0.00743337	-0.0276096	0.0456621	-0.0159286	-0.0191144	-0.0424764	0.0520336	-0.00849527	0.0159286	0.0169905	-0.00849527
6.5	0.00424764	0.00849527	0.00637146	0.0138048	-0.00955718	0.00106191	-0.0191144	-0.0392906	0.0127429	-0.0265477	-0.00424764	-0.00318573	-0.011681	0.0307954	-0.00637146	0.00424764	0.0276096	0.00424764	-0.011681	0.0318573	-0.0456621	0	0.011681	0.00743337	0.0488478	-0.0456621	-0.0307954	-0.0254858	0.00424764	-0.0371668	-0.0127429	0.00743337	-0.00955718	-0.035043	0.0191144	-0.0615907	-0.00106191	0.00212382	-0.00849527	-0.00637146	-0.0339811	0	0.00637146	-0.0307954	-0.00637146	-0.0435383	-0.0307954	-0.0148667	-0.0297335
6.75	0.00106191	-0.0297335	0.00530955	0.00106191	0.0223001	0.0169905	0.00637146	-0.0212382	0.0477859	-0.00530955	0.0371668	0.035043	0.0169905	0.00743337	-0.0254858	-0.0286716	0.011681	-0.00849527	0.0138048	0.0424764	0.0265477	-0.023362	0.0169905	-0.00212382	-0.0106191	-0.0244239	0.0106191	0.0148667	0.011681	-0.0169905	0.0329192	-0.0212382	0.00849527	0.0180525	0.00424764	0.0106191	0.00955718	0.00318573	0.0212382	0.0732717	0.00106191	0.0106191	0.035043	0.0382287	-0.0148667	0.00637146	-0.00212382	-0.0138048	-0.00743337
7	0.00743337	-0.0244239	0	-0.0169905	-0.0392906	-0.023362	0.00424764	0.0169905	-0.00106191	0.0223001	-0.0191144	-0.0541574	0.023362	0.00530955	0.0371668	0.00424764	0.0339811	0.0159286	-0.0244239	-0.0244239	-0.0138048	0.0180525	-0.0371668	-0.00743337	-0.0254858	0.0169905	-0.00743337	-0.00106191	0.0424764	-0.0509716	0.00637146	-0.00424764	0.0169905	0.00637146	0	-0.0201763	0.00743337	-0.00530955	-0.0361049	0.0382287	-0.0106191	-0.0615907	-0.0169905	-0.00637146	0.0371668	-0.0392906	-0.0286716	-0.0424764	0.00424764
[truncated: 40 more columns]

## Sheet: Data_Fig3d_5
Fig. 3d Measured 2D Wigner functions with Trotter step M=13
Re(α) Im(α)	-2.5	-2.45	-2.4	-2.35	-2.3	-2.25	-2.2	-2.15	-2.1	-2.05	-2	-1.95	-1.9	-1.85	-1.8	-1.75	-1.7	-1.65	-1.6	-1.55	-1.5	-1.45	-1.4	-1.35	-1.3	-1.25	-1.2	-1.15	-1.1	-1.05	-1	-0.95	-0.9	-0.85	-0.8	-0.75	-0.7	-0.65	-0.6	-0.55	-0.5	-0.45	-0.4	-0.35	-0.3	-0.25	-0.2	-0.15	-0.1
-7	-0.00955718	0.00743337	-0.0201763	-0.00106191	0.0647765	0.0212382	-0.0732717	0.011681	-0.0138048	0.0286716	-0.00106191	0.00743337	0.0392906	-0.0148667	-0.0456621	0.0254858	0.0191144	-0.00530955	-0.046724	0.011681	0.0435383	-0.0138048	0.0382287	-0.0286716	-0.0223001	0	0.023362	0.0159286	0.0180525	0.0254858	0.00637146	0.0647765	-0.0254858	0	-0.00637146	0.0329192	0.00106191	0.00849527	0.00212382	0.0392906	-0.00106191	-0.0106191	-0.011681	0.0212382	-0.00318573	0.0265477	0.0307954	-0.00424764	-0.0148667
-6.75	-0.00424764	0.0339811	0.0106191	0.00212382	0.0307954	-0.011681	-0.0169905	0.00743337	0.0371668	0.00530955	-0.0339811	-0.0159286	0.0106191	-0.0212382	-0.00849527	0.0201763	0.023362	0.0382287	-0.00318573	0.0382287	-0.00637146	-0.0414145	0.0435383	0.0254858	0.0297335	0	-0.00849527	0.0541574	-0.00637146	0.00530955	-0.0382287	0.00212382	-0.0201763	0.0265477	-0.00106191	0.0318573	-0.00637146	-0.0201763	-0.0138048	-0.0106191	0.0180525	0.00955718	-0.00955718	-0.00424764	0.00955718	0.0180525	-0.00743337	0.0382287	0.0435383
-6.5	0.00743337	0.00106191	0.0180525	0.00955718	-0.0371668	0.00318573	0.0446002	-0.0265477	0.0223001	0.0201763	-0.0223001	0.00743337	0.00955718	0.0138048	-0.00849527	-0.0159286	-0.0499097	-0.0148667	0.035043	0.00530955	0.00849527	-0.0361049	0.0201763	0.00849527	0.00530955	0.0265477	0.00424764	-0.00424764	0.0339811	-0.00743337	-0.0180525	-0.011681	0.0148667	-0.0488478	-0.0254858	-0.00849527	0.00955718	0.0148667	-0.00318573	0.0658384	0.0106191	-0.0127429	-0.00743337	-0.0148667	0.0520336	0.0265477	0.00530955	0.0318573	0.0530955
-6.25	0.0637146	-0.0435383	0.0382287	-0.0276096	-0.0541574	0.0169905	0.035043	0.00637146	0.00849527	-0.00637146	0.00212382	-0.00530955	0	0.00637146	0.0254858	0	0.00318573	-0.0159286	0.0265477	0.0307954	0.0169905	-0.0138048	0.0690241	0.0318573	0.011681	-0.0159286	0	-0.0201763	-0.00955718	0.0297335	0.0286716	0.0223001	-0.0106191	0.0169905	-0.0212382	-0.0435383	-0.0191144	0.00849527	0.00212382	0.00106191	-0.035043	-0.00849527	0.00106191	0.00849527	-0.00530955	0.0106191	0.0254858	0.00955718	0.00530955
-6	0.0212382	0.0159286	0.0265477	-0.011681	-0.00530955	-0.00955718	0.0392906	0.0191144	0.0169905	0.00637146	0.0265477	-0.0254858	0.00955718	-0.00849527	0.011681	0.00743337	-0.00955718	-0.00637146	0.00530955	0.0435383	0.00106191	0.011681	0.0265477	0.0191144	-0.00955718	-0.00955718	-0.00743337	-0.035043	0.0212382	-0.00637146	-0.00318573	0.0307954	-0.00424764	0.0307954	0.00955718	0.00530955	-0.0339811	0.0265477	0.0297335	0.00318573	0.0318573	-0.011681	-0.00424764	0.0148667	-0.0286716	-0.0509716	-0.0361049	0.035043	0.0180525
-5.75	-0.0169905	-0.00424764	0.0223001	0.00530955	-0.0138048	0.00637146	-0.0106191	-0.00743337	0.0180525	0.00424764	-0.0148667	0.00212382	-0.0223001	-0.00212382	0.0169905	0.035043	-0.00743337	-0.0201763	0.0223001	0.0180525	-0.0191144	0.00212382	0.00637146	0.00955718	0.0127429	0.00530955	-0.0180525	-0.0180525	-0.00955718	0.0552193	0.0530955	-0.00318573	-0.00955718	0.0127429	0.00849527	0.0307954	0.0244239	-0.00955718	0.0297335	-0.0180525	-0.0127429	0.00212382	-0.023362	0.0180525	-0.0148667	-0.0169905	0.0223001	-0.00424764	-0.0392906
-5.5	0.0212382	-0.00530955	0.0573431	0.0159286	0.0148667	0.00106191	-0.0127429	0.0212382	-0.0382287	0.00106191	-0.0382287	0.0414145	0.0297335	0.00318573	0.00743337	0.0339811	0.0244239	0.00424764	-0.00530955	-0.0169905	-0.0265477	-0.0307954	0.00637146	-0.0106191	0.00106191	0.0191144	0.0180525	-0.00637146	0.023362	0.0138048	-0.0138048	-0.0212382	0.0297335	-0.0223001	0.00530955	-0.0297335	-0.00849527	-0.0509716	0.0477859	0.00106191	-0.00743337	0.0106191	0.0265477	0.0276096	0.0318573	0.0127429	0.0244239	-0.0169905	0.0106191
-5.25	0	-0.0212382	0.0615907	0.00530955	0.00530955	0.00743337	-0.0435383	0.0382287	0.0414145	-0.0138048	-0.00955718	0.00849527	-0.00955718	-0.0159286	0.0371668	-0.0106191	0.00849527	-0.00318573	-0.0573431	0.0361049	0.00212382	-0.0711479	0.00637146	-0.0329192	0.0265477	-0.011681	0.0307954	-0.00212382	0.0191144	0.0276096	0.00530955	-0.00212382	0.0265477	0.00530955	-0.0244239	-0.00955718	0.0191144	-0.00955718	0.0191144	-0.00849527	0.00530955	-0.0169905	-0.0254858	0.00849527	0.0223001	0.0169905	0.00955718	0.00106191	0.0329192
-5	0.0414145	0.0244239	0.0297335	-0.0191144	-0.011681	-0.011681	0.0223001	0.0159286	0.0191144	-0.0138048	0.0223001	0.0244239	-0.0392906	-0.00637146	-0.0159286	0.0223001	-0.00318573	0.0361049	0.0244239	0.00424764	0.011681	0.00212382	0.00530955	-0.00106191	0.0223001	0.00424764	0.0127429	0.0307954	0.0180525	0.0244239	-0.0127429	0.00424764	-0.00318573	0.0477859	0.00424764	0.0191144	0.0159286	0.0201763	-0.0106191	-0.0286716	0.0339811	-0.0106191	-0.00637146	0.0276096	-0.0361049	-0.0212382	0.0446002	0.00637146	-0.0318573
-4.75	-0.00743337	0.0106191	-0.00424764	-0.00637146	-0.00106191	-0.00424764	-0.011681	0.035043	0.0169905	0.035043	0.023362	0.0127429	0.00212382	0.00212382	-0.046724	-0.0297335	-0.011681	0.00955718	-0.0106191	-0.011681	0.0191144	0.0201763	0.00318573	-0.0159286	0.0159286	-0.0106191	0.0223001	-0.0329192	-0.00955718	0.00530955	-0.00318573	0.035043	-0.00530955	0.0286716	-0.0169905	0.0191144	-0.0106191	-0.00424764	0.00637146	-0.00318573	0.0254858	0.0339811	-0.00955718	0.0403526	0.00743337	-0.0191144	-0.0382287	-0.0276096	0.00849527
-4.5	-0.0297335	0	-0.00212382	-0.0138048	0.0329192	-0.0371668	0.0254858	0.011681	0.00212382	-0.0297335	0.0403526	-0.00637146	0.00424764	0.0127429	0.0127429	0.00530955	-0.023362	-0.00424764	-0.0361049	-0.023362	0.00212382	0.00849527	-0.00318573	-0.0127429	-0.0169905	-0.0127429	0.035043	0.0127429	-0.0286716	-0.011681	-0.00743337	0.0106191	-0.00637146	0	-0.0169905	0.00743337	-0.00849527	0.0212382	0.00637146	-0.0191144	-0.0286716	0.00106191	-0.0307954	-0.0392906	0.0276096	0.0562812	0.035043	-0.00955718	0.0223001
-4.25	-0.0382287	0.00637146	-0.00849527	-0.0148667	-0.0148667	0.0392906	-0.0127429	0.0212382	-0.035043	-0.00424764	0.00849527	0.035043	-0.00955718	0.0392906	-0.0180525	0.0541574	-0.0212382	0.00106191	0.00318573	0.0201763	0.00637146	-0.0223001	-0.00849527	0.0148667	0.00212382	0.0361049	-0.0169905	-0.00106191	-0.0106191	-0.00424764	0.00212382	0.0201763	-0.0223001	-0.00212382	0	0.0169905	-0.00637146	-0.0254858	0.0106191	-0.00424764	0.0424764	-0.00212382	-0.0223001	0.00637146	0.00637146	-0.0520336	0.00637146	-0.00318573	-0.0254858
-4	0.0138048	-0.0244239	-0.0318573	-0.0191144	-0.0106191	0.011681	-0.00849527	0	0.0212382	0.0180525	-0.00955718	-0.00318573	0.0414145	-0.00530955	0.0244239	0.00424764	-0.00849527	0.011681	0.00530955	-0.0180525	0.00955718	-0.00637146	0.0212382	0.0159286	0.00530955	0	-0.00955718	0.0180525	0.0127429	-0.00955718	0.0424764	0.00424764	-0.023362	-0.011681	0.0297335	0.0403526	0.0223001	0.0148667	0.00106191	0.0106191	0.0148667	0	0.0106191	0.0414145	0.0138048	0.00212382	0.0307954	0.00743337	0.0807051
-3.75	0.011681	0.0169905	0.0191144	-0.0477859	-0.00318573	0.00637146	-0.00955718	0.00849527	0.0212382	-0.0254858	0.0414145	-0.0361049	0.0276096	-0.0138048	0.00849527	-0.0244239	-0.0148667	-0.0297335	-0.0244239	-0.0297335	-0.00318573	-0.00318573	0.0276096	0.0339811	0.0191144	-0.0106191	0.0223001	0.0159286	-0.0307954	0.00212382	0.0446002	-0.0180525	0.0138048	0.0169905	0.0138048	0.00530955	0	-0.00637146	0.0212382	-0.0127429	0.011681	-0.00318573	-0.0488478	0.0265477	0.0392906	-0.0212382	0.0361049	0.0223001	0.0541574
-3.5	-0.0456621	0.0339811	-0.0562812	0.00530955	0.0276096	-0.0392906	0.0244239	-0.0138048	0.0169905	0.00849527	-0.00637146	0.011681	0.00955718	0.035043	0.0212382	0.0435383	0.0148667	-0.0127429	-0.0223001	0.0180525	0.0212382	0.023362	0.00106191	0.0265477	0.00318573	0.0488478	-0.0138048	-0.0127429	0.0297335	0.0403526	0.0265477	-0.0509716	-0.00530955	0.0159286	0.011681	0.00424764	0.0127429	0.00955718	0.0201763	-0.0392906	0.0159286	-0.0414145	-0.0361049	0.00318573	-0.00743337	-0.0477859	0.0201763	0.0722098	0.0955718
-3.25	-0.0286716	-0.0201763	-0.00530955	0.0424764	-0.0223001	0	0.0169905	0	0.00424764	0.0286716	-0.00106191	0.00424764	0.0286716	0.023362	-0.0318573	0.00530955	0.0138048	-0.0138048	0.0307954	-0.0106191	-0.00424764	-0.00318573	-0.0414145	0.0318573	-0.0254858	-0.00743337	0	-0.00637146	0.0552193	0.0265477	0.0403526	-0.0148667	0.0286716	-0.0169905	0.0106191	-0.011681	-0.0403526	0.0169905	0.00637146	0.0541574	0.0106191	0.035043	0.00318573	0.0212382	0.0106191	0.00743337	0.0446002	0.0403526	0.0690241
-3	0.0392906	-0.0212382	0.0159286	-0.00106191	0.0265477	0.0106191	-0.046724	0.00849527	-0.00849527	0.00955718	0.00955718	-0.023362	0.0180525	0.0212382	0.00849527	-0.00849527	-0.00955718	0.0541574	0.00530955	0.0339811	-0.00106191	-0.00106191	0.0435383	0.00743337	-0.0318573	0.011681	-0.023362	0.0286716	-0.00106191	0.0138048	0.0148667	0.0361049	0.00743337	0	0.0212382	0.0106191	0.00530955	0.0244239	-0.00424764	0.0148667	0.0265477	-0.00212382	-0.00212382	0.0201763	0.0265477	0.0106191	0.0329192	0.0690241	0.0753956
-2.75	-0.00212382	-0.0244239	0.00212382	0.046724	0.0339811	0.0180525	0.00530955	0.00424764	0.0180525	0.0127429	0.0212382	-0.00106191	-0.0212382	-0.0488478	0.0212382	-0.0106191	-0.0223001	-0.0212382	0.00530955	-0.00743337	-0.0169905	0.00318573	0.0169905	0.00212382	0.0223001	0.0159286	-0.023362	0.00530955	0.00743337	0.00955718	0	-0.00849527	0.00849527	0.00424764	-0.00424764	-0.0127429	-0.0329192	0.0180525	0.0169905	-0.0318573	-0.0148667	-0.00849527	0.0499097	0.0180525	0.0477859	0.0148667	0.0329192	0.0626526	0.13911
-2.5	0.0148667	-0.0435383	-0.00849527	0.0148667	0.0530955	0.00424764	0.00955718	-0.0265477	0.0106191	-0.00318573	-0.00955718	0.0106191	0.00637146	0.0382287	-0.011681	0.0201763	0.0201763	0.00424764	-0.00424764	-0.0191144	-0.0276096	0.0180525	0.0265477	0.00743337	0	0.0605288	-0.0223001	0.0138048	-0.00424764	0.00955718	0.00212382	0.0435383	-0.0424764	0.0361049	0.0446002	-0.0244239	-0.0148667	-0.00955718	-0.011681	-0.00637146	0.0169905	-0.00424764	-0.0414145	0.0191144	0.0265477	-0.0180525	0.0711479	0.0913242	0.153977
-2.25	0.0127429	-0.0201763	-0.0127429	0.0286716	0.0435383	-0.00849527	0.0477859	0.0297335	0.0138048	0.0138048	0.0138048	0.00106191	-0.0127429	0.0138048	0.0307954	0.00637146	-0.0339811	0.00318573	0.0138048	0.00849527	-0.0223001	-0.00955718	0.00424764	0.00743337	0.0138048	-0.00212382	-0.0307954	-0.0138048	0.0276096	0.0106191	-0.00212382	-0.00530955	0.00106191	-0.0265477	-0.00530955	-0.00106191	0.0127429	0.0180525	-0.0212382	0.0201763	0.00743337	0.0201763	-0.0159286	-0.00849527	0.0201763	0.0361049	0.00743337	0.107253	0.182648
-2	-0.0169905	-0.0382287	0.00212382	-0.00637146	0.0297335	0.0148667	0.0361049	-0.0169905	0.0339811	0.00849527	-0.00530955	-0.0138048	-0.00955718	0.011681	0.0403526	-0.00530955	0.0148667	0	0.0297335	-0.0148667	0.00424764	-0.0138048	-0.00530955	0.00637146	0.00424764	-0.00955718	0.0361049	0.0148667	-0.0148667	0.00318573	0.00743337	-0.0106191	0.0159286	0.0138048	0.0414145	0.0191144	0.0223001	0.00318573	0.00212382	0.0276096	0.0127429	-0.0297335	0.00106191	0.0615907	0.0191144	0.0138048	0.0276096	0.124243	0.178401
-1.75	0	0	-0.0244239	0.0106191	0.0339811	-0.0169905	-0.0159286	-0.023362	0.0148667	0.0169905	-0.0159286	0.011681	0.00424764	0.00743337	0.00106191	0.00955718	-0.0191144	0.00743337	0.0339811	-0.0329192	0.035043	-0.00743337	0.0148667	0.00318573	-0.00424764	-0.00424764	-0.0446002	-0.0392906	-0.0424764	0.011681	-0.0244239	-0.00424764	0.00424764	0.0180525	0.0307954	0.00955718	-0.0329192	0.00955718	-0.023362	-0.00424764	-0.0212382	0.0106191	-0.0201763	0.0361049	0.0361049	0.0477859	0.070086	0.0647765	0.172029
-1.5	0.00849527	-0.0191144	0.00955718	-0.035043	-0.0329192	0.0626526	-0.00849527	0.0276096	0.00106191	-0.00530955	-0.00637146	0.00424764	0.0446002	-0.011681	-0.0180525	0.00955718	-0.046724	0.00424764	0.0307954	0.0191144	0.0361049	0.0297335	-0.011681	0.0138048	-0.00849527	-0.0244239	-0.0223001	-0.0307954	-0.00743337	0.0265477	0	0.0180525	0.0212382	0.0265477	-0.00849527	0.0530955	-0.0180525	-0.0254858	-0.046724	-0.0127429	0.0276096	-0.00212382	0.0382287	-0.0254858	0.0509716	0.0276096	0.0658384	0.0913242	0.184772
-1.25	0.0169905	-0.0169905	0.0361049	0.00212382	0	0.0477859	0.0339811	-0.0446002	-0.0297335	-0.0127429	0	0.0297335	-0.0329192	0.00106191	0.0297335	-0.0180525	-0.00849527	0.0424764	0.00849527	-0.0169905	0.0169905	-0.0169905	0.0446002	0.0106191	-0.00424764	-0.0392906	0.0201763	0.0552193	0.0148667	0.00637146	0	0.0201763	-0.0148667	-0.0339811	-0.011681	0.011681	-0.0106191	0.0276096	0.0169905	-0.00743337	-0.0138048	-0.0180525	0.00318573	-0.00743337	-0.00637146	0.0265477	0.00424764	0.035043	0.18902
-1	0.00849527	-0.0254858	0.0169905	-0.0392906	0.00955718	0.0223001	0.0392906	-0.0159286	-0.00318573	0.0127429	0.0106191	-0.0286716	-0.00955718	0	0.0318573	0.0318573	-0.0127429	0.011681	-0.0180525	-0.00318573	0.00530955	0.0382287	-0.0127429	-0.0159286	-0.0159286	-0.035043	-0.0127429	-0.0138048	0.023362	0.00318573	-0.0169905	0.0106191	0.0403526	-0.0201763	0.00530955	-0.0392906	0.0392906	0.0148667	-0.00637146	-0.0180525	-0.00637146	-0.0254858	-0.0106191	-0.0339811	-0.0201763	-0.0626526	0.0159286	0.0562812	0.225125
-0.75	0.0286716	0.0138048	-0.00424764	0.00637146	0	-0.0318573	0.0138048	0.00849527	0.0286716	-0.00318573	-0.00955718	-0.00318573	-0.0191144	-0.011681	-0.00530955	0.0106191	-0.0127429	-0.00743337	-0.00955718	-0.011681	-0.011681	0.0212382	0.0286716	-0.0223001	0.011681	0.0212382	0.0265477	0.0371668	0.0435383	0.0127429	0.0297335	-0.00637146	0.00530955	-0.0361049	0.00637146	0	0.0159286	-0.00743337	-0.0138048	-0.0541574	-0.0265477	0.0307954	0.046724	-0.00318573	-0.0297335	-0.0244239	-0.0286716	0.0775194	0.275035
-0.5	-0.00212382	0.0318573	0.0169905	0.0159286	-0.0191144	0.0520336	0.035043	-0.00955718	-0.0106191	-0.00424764	0.00530955	0.0318573	0.0127429	-0.00318573	-0.00424764	0.0530955	-0.00212382	0.00955718	-0.0223001	0.0286716	-0.00743337	0.00849527	0.00849527	0.0127429	0.00530955	0.00955718	-0.0339811	-0.0488478	-0.00106191	-0.00743337	-0.0318573	0.0414145	0.00849527	-0.023362	-0.00637146	0.0456621	0.0138048	-0.0276096	-0.0339811	-0.0254858	-0.035043	0.0775194	0.0499097	0.0201763	-0.0446002	-0.093448	-0.0244239	0.13911	0.365297
-0.25	0.00424764	-0.0286716	-0.0127429	-0.011681	-0.0339811	-0.0361049	0.0530955	-0.0138048	0.00743337	0.058405	-0.00637146	-0.00212382	0.0520336	0.0477859	0.0286716	-0.0191144	0.0456621	-0.0127429	-0.0318573	-0.035043	0.035043	-0.0403526	-0.00955718	0	0.00743337	0.035043	0.0191144	0.0414145	0.0552193	0.0138048	-0.0276096	-0.0201763	0.0180525	0.00106191	0.0212382	0.0329192	0.0244239	-0.00530955	0.0244239	-0.0191144	0.0424764	0.0541574	0.0626526	-0.046724	-0.165658	-0.148667	-0.0403526	0.135924	0.398216
0	0.0169905	-0.035043	-0.0509716	0.00106191	-0.0191144	-0.0392906	0.0594669	0.0318573	0.00106191	-0.00955718	-0.00212382	0.0148667	-0.011681	0.0212382	0.00424764	0.0169905	-0.00212382	0.0446002	-0.0180525	-0.00106191	0.0318573	0.00955718	-0.0424764	0.0138048	0.0127429	0.0297335	-0.0807051	0.0191144	-0.00424764	0.0361049	-0.0223001	-0.0254858	-0.0339811	-0.0127429	0.00955718	-0.0223001	0	-0.0106191	-0.0329192	0.00424764	0.0329192	0.0509716	-0.00318573	-0.0966337	-0.163534	-0.180525	0.0403526	0.220877	0.406711
0.25	0.0127429	-0.0201763	0.00106191	0.00743337	0.0201763	0.0339811	-0.0159286	-0.011681	-0.00106191	-0.0169905	0.0307954	0.035043	-0.0180525	-0.00424764	0.0361049	-0.023362	0.0127429	-0.00530955	-0.0265477	0.00424764	0.0138048	-0.023362	-0.00424764	0.00212382	0.0106191	-0.023362	-0.0286716	0.0223001	-0.046724	-0.0223001	-0.0212382	-0.0169905	0.0169905	0.0148667	0.0669003	-0.0159286	-0.0371668	-0.0615907	-0.0244239	0.00424764	0.0658384	0.0732717	-0.0403526	-0.112562	-0.178401	-0.125305	0.0329192	0.271849	0.462992
0.5	0.0148667	-0.0318573	0.0148667	-0.0244239	0.0499097	0.00849527	-0.0159286	0.046724	0.00318573	0.0254858	-0.0414145	-0.0361049	-0.0361049	-0.0169905	0	0.00637146	0.0499097	0.0212382	-0.0265477	0.0148667	0.0520336	-0.00106191	-0.0138048	0.0276096	-0.046724	0.011681	0.0159286	-0.00424764	-0.0180525	-0.0180525	-0.0265477	-0.00743337	0.011681	0.0212382	0.00530955	-0.0626526	-0.0392906	-0.0743337	-0.0148667	0.0541574	0.110439	0.0488478	-0.0541574	-0.165658	-0.182648	-0.0945099	0.124243	0.315387	0.47255
0.75	0.0244239	-0.00424764	-0.00106191	0.0265477	0.0520336	0.0669003	0.00743337	-0.0276096	0.0286716	-0.00743337	-0.0201763	-0.0392906	-0.00530955	0.00849527	0.0371668	0.0276096	-0.00530955	0.0254858	0.0127429	0.0339811	0.0488478	0.00743337	0.0159286	0.00743337	0.00424764	0.00743337	0.0244239	0.0127429	-0.00743337	-0.0138048	-0.0403526	0.0201763	0.00318573	0.0265477	-0.0191144	-0.0562812	-0.0626526	-0.00955718	0.0286716	0.0923861	0.0828289	0.0339811	-0.138048	-0.197515	-0.156101	-0.0860147	0.153977	0.385473	0.47255
1	0.046724	-0.00530955	-0.0212382	0.011681	0.0244239	-0.0403526	0.00106191	-0.00106191	-0.0159286	0.011681	0	0	0.035043	0.00106191	-0.0265477	-0.035043	-0.0276096	-0.0488478	-0.0169905	0.0477859	-0.00849527	-0.0138048	-0.023362	-0.0106191	-0.00849527	-0.00637146	0.0265477	-0.0562812	0	-0.0520336	-0.046724	0.00424764	0.0732717	0.0276096	-0.0392906	-0.0966337	-0.106191	0.0382287	0.124243	0.130615	0.0605288	-0.0679622	-0.193267	-0.252734	-0.179463	-0.00424764	0.265477	0.408835	0.503345
1.25	-0.0191144	0.00424764	0.00530955	0.023362	-0.00212382	0.00743337	0.0169905	0.00637146	-0.0562812	-0.0191144	0.0446002	0.0435383	-0.0254858	0.00212382	-0.0435383	0.0499097	0.0159286	0.0860147	0.0509716	0.0212382	-0.0403526	-0.0361049	-0.0573431	0.0148667	0.0998195	0.0573431	0.0254858	-0.0594669	-0.035043	-0.0276096	-0.00743337	0.0796432	0.0254858	-0.0307954	-0.0966337	-0.093448	-0.0499097	0.103005	0.110439	0.130615	-0.0159286	-0.113624	-0.239992	-0.253796	-0.0976957	0.138048	0.338749	0.455559	0.476797
1.5	0.00424764	0.00743337	0.0106191	0.0148667	0.0339811	0.0201763	0.00743337	-0.00530955	-0.00424764	0.0297335	-0.011681	-0.023362	-0.0201763	0	-0.0446002	0.0265477	0.0403526	-0.00106191	-0.0541574	-0.081767	-0.0647765	-0.0169905	0.0658384	0.0785813	0.0605288	-0.0403526	-0.0477859	-0.0658384	-0.0658384	0.0339811	0.130615	0.0456621	-0.0138048	-0.127429	-0.081767	-0.0987576	0.035043	0.151853	0.133801	0.0276096	-0.0945099	-0.259106	-0.27822	-0.16672	0.0223001	0.213444	0.386535	0.466178	0.454497
1.75	-0.0212382	-0.0254858	-0.00955718	-0.0307954	0.00530955	-0.00955718	-0.0169905	-0.0106191	-0.0414145	0.00637146	-0.0499097	-0.0191144	0.0180525	0.0180525	0.0477859	-0.0329192	-0.0424764	-0.0775194	-0.0414145	-0.046724	0.0201763	0.046724	0.0626526	0.0286716	-0.0658384	-0.126367	-0.0955718	-0.0148667	0.110439	0.0987576	0.0849527	-0.0329192	-0.106191	-0.138048	-0.0679622	0.0127429	0.197515	0.185834	0.132739	-0.058405	-0.181586	-0.281406	-0.241053	-0.0785813	0.160348	0.316449	0.470426	0.468302	0.390783
2	0.0127429	0.0169905	-0.0435383	0.0106191	0.0159286	-0.0138048	0.023362	-0.0435383	0.023362	0.0435383	0.0169905	-0.0148667	-0.00212382	-0.0169905	-0.0520336	-0.0743337	-0.0414145	0.0339811	0.0456621	0.0828289	0.0764575	0.0286716	-0.0297335	-0.093448	-0.107253	-0.0265477	0.046724	0.129553	0.128491	0.0371668	-0.093448	-0.104067	-0.181586	-0.0265477	0.0169905	0.195391	0.224063	0.114686	-0.0148667	-0.190082	-0.288839	-0.244239	-0.103005	0.0594669	0.237868	0.364235	0.403526	0.424764	0.330254
2.25	0	0.00212382	-0.0127429	0.00743337	0.00743337	-0.00637146	-0.0392906	-0.0148667	-0.0212382	0.0244239	0.00424764	-0.0138048	-0.0212382	-0.0361049	-0.00849527	0.00637146	0.0615907	0.0499097	0.0562812	0.0371668	-0.0138048	-0.0828289	-0.1115	-0.0775194	0.0541574	0.112562	0.0828289	0.124243	0.0106191	-0.0913242	-0.187958	-0.113624	-0.0520336	0.0860147	0.196453	0.184772	0.115748	0	-0.131677	-0.262292	-0.275035	-0.198577	-0.011681	0.172029	0.344059	0.37273	0.402464	0.401402	0.329192
2.5	-0.0361049	-0.0159286	-0.0530955	-0.0138048	0.0159286	0.0191144	0.0329192	0.00637146	0.00849527	-0.0286716	-0.0276096	-0.046724	0.0191144	0.00212382	0.0764575	0.0297335	0.0223001	-0.00318573	-0.0902623	-0.0987576	-0.0955718	-0.0690241	0.035043	0.0562812	0.123181	0.125305	0.0764575	-0.0764575	-0.125305	-0.141234	-0.0902623	-0.0403526	0.152915	0.18902	0.172029	0.105129	-0.0838908	-0.194329	-0.256982	-0.248487	-0.132739	-0.0477859	0.126367	0.306892	0.427949	0.420516	0.364235	0.35574	0.304768
2.75	-0.0382287	0.00849527	-0.0329192	-0.0106191	-0.0446002	-0.00212382	0.0159286	-0.0138048	0.0318573	-0.0169905	0.00106191	0.0223001	-0.0148667	0.00530955	-0.0212382	-0.0254858	-0.0626526	-0.0456621	-0.105129	-0.0456621	0.0796432	0.104067	0.104067	0.0732717	0.0276096	-0.0191144	-0.112562	-0.165658	-0.124243	0.00212382	0.046724	0.199639	0.203887	0.16141	0.046724	-0.0329192	-0.162472	-0.266539	-0.21132	-0.151853	-0.0106191	0.159286	0.276096	0.368483	0.380164	0.413083	0.353616	0.279282	0.18902
3	-0.0106191	-0.0169905	-0.0265477	-0.011681	0.00743337	-0.0169905	-0.00530955	0.0594669	0.0361049	-0.023362	-0.0339811	0.0106191	-0.0212382	-0.0361049	-0.0647765	-0.0106191	-0.0244239	0.0743337	0.0658384	0.0807051	0.0499097	0.0414145	0.035043	-0.0637146	-0.162472	-0.126367	-0.136986	-0.070086	0.0435383	0.121058	0.184772	0.184772	0.124243	-0.00424764	-0.112562	-0.248487	-0.279282	-0.219815	-0.0828289	0.0159286	0.113624	0.259106	0.356802	0.402464	0.403526	0.281406	0.313263	0.270787	0.20601
3.25	0.0223001	0.023362	-0.023362	0.00637146	-0.0286716	0.0297335	-0.00424764	-0.0223001	0.00106191	0.00212382	-0.0159286	-0.00424764	0.00212382	0.00106191	0.023362	0.046724	0.0637146	0.0594669	0.0530955	-0.0138048	-0.0509716	-0.0860147	-0.0955718	-0.121058	-0.0753956	-0.0414145	0.0414145	0.1115	0.134862	0.196453	0.119996	-0.00637146	-0.13911	-0.248487	-0.219815	-0.256982	-0.173091	-0.0318573	0.0690241	0.209196	0.310078	0.368483	0.37804	0.386535	0.302644	0.258044	0.196453	0.186896	0.110439
3.5	-0.0265477	0.0212382	-0.0169905	-0.0127429	0.00106191	0.00106191	0.0127429	0.00637146	0.0148667	0.0159286	-0.0392906	0.0382287	0.0318573	0.0307954	0.0307954	0.00955718	-0.00743337	-0.0414145	-0.0828289	-0.112562	-0.127429	-0.1115	-0.0254858	0.0169905	0.11681	0.133801	0.204948	0.165658	0.0945099	0.0180525	-0.110439	-0.175215	-0.208134	-0.223001	-0.147605	-0.1115	-0.0297335	0.12212	0.23362	0.296273	0.366359	0.35043	0.374854	0.330254	0.263354	0.228311	0.164596	0.131677	0.0807051
3.75	0.00530955	0.011681	0.00955718	0.011681	-0.0138048	-0.00530955	-0.0307954	-0.0127429	-0.0244239	-0.0414145	-0.0339811	-0.0361049	-0.0127429	-0.0127429	-0.0446002	-0.0488478	-0.0414145	-0.101943	-0.0605288	0.0106191	0.0403526	0.0573431	0.136986	0.126367	0.186896	0.142296	0.0254858	-0.00424764	-0.145482	-0.193267	-0.220877	-0.201763	-0.142296	-0.0339811	-0.0169905	0.0966337	0.235744	0.266539	0.375916	0.35043	0.373792	0.293087	0.268663	0.225125	0.185834	0.127429	0.070086	0.0923861	0.0180525
4	0.0329192	0.0138048	0.0106191	-0.0329192	-0.0201763	0.00212382	-0.0180525	-0.0148667	0	-0.0191144	0.0318573	-0.0106191	-0.023362	-0.0594669	0	0.0414145	0.0775194	0.126367	0.0626526	0.129553	0.147605	0.0923861	0.0966337	0.0127429	-0.0254858	-0.133801	-0.181586	-0.18371	-0.209196	-0.195391	-0.117872	-0.0456621	0.070086	0.0743337	0.209196	0.271849	0.301582	0.334501	0.354678	0.327068	0.248487	0.210258	0.198577	0.176277	0.121058	0.0690241	0.0212382	0.0265477	0.0361049
4.25	0.00212382	0.0254858	-0.0212382	-0.00212382	0.0127429	-0.00424764	0.0435383	0.0307954	0.046724	0.0191144	0.00955718	0.0276096	0.0286716	0.0562812	0.0339811	0.0520336	0.130615	0.0297335	0.0509716	-0.0180525	-0.00424764	-0.0722098	-0.155039	-0.179463	-0.180525	-0.213444	-0.150791	-0.142296	-0.0573431	-0.00637146	0.0775194	0.138048	0.253796	0.302644	0.351492	0.306892	0.319635	0.302644	0.292025	0.227249	0.221939	0.112562	0.187958	0.0605288	0.0849527	0.0562812	0.0169905	0.0201763	0.0329192
4.5	-0.0138048	-0.023362	0.011681	-0.00743337	-0.00955718	0.00106191	0.00424764	0.0212382	0.0106191	0.0180525	-0.011681	-0.0212382	0.0286716	-0.00212382	0	-0.0690241	-0.13911	-0.0753956	-0.105129	-0.125305	-0.107253	-0.179463	-0.152915	-0.0892004	-0.0530955	-0.0743337	0.0530955	0.106191	0.13911	0.204948	0.237868	0.289901	0.27822	0.313263	0.313263	0.267601	0.273973	0.21132	0.170967	0.125305	0.148667	0.107253	0.058405	0.0573431	0.0244239	0.0361049	-0.0361049	-0.0191144	0.0191144
4.75	-0.0414145	-0.0212382	-0.0838908	-0.046724	-0.0106191	-0.0254858	-0.0212382	-0.035043	-0.0424764	-0.0191144	-0.081767	-0.0552193	-0.104067	-0.108315	-0.135924	-0.0828289	-0.148667	-0.125305	-0.093448	-0.0870766	-0.0722098	-0.0254858	0.0286716	0.133801	0.0955718	0.162472	0.192206	0.267601	0.246363	0.302644	0.27822	0.288839	0.26123	0.268663	0.198577	0.207072	0.167782	0.165658	0.0998195	0.0945099	0.0403526	0.0509716	0.00637146	0.00637146	-0.00955718	0.0382287	0.0138048	-0.0223001	0.0169905
5	-0.0201763	-0.0148667	-0.0212382	-0.058405	-0.0127429	-0.023362	-0.0626526	-0.0785813	-0.0159286	0.0223001	-0.0435383	-0.0297335	-0.0573431	-0.0265477	0.0191144	0.0244239	0.0414145	0.035043	0.093448	0.11681	0.12212	0.187958	0.190082	0.231496	0.212382	0.225125	0.263354	0.26123	0.258044	0.247425	0.198577	0.187958	0.195391	0.163534	0.108315	0.0987576	0.106191	0.0594669	0.103005	0.0732717	0.0615907	0.0265477	0.011681	0.0212382	0.0138048	0.0127429	0.00318573	-0.0276096	0.00743337
5.25	0.0520336	0.0530955	0.0541574	0.0424764	0.0424764	0.0148667	0.058405	0.0318573	0.0307954	0.0477859	0.0976957	0.1115	0.110439	0.12212	0.158224	0.149729	0.201763	0.160348	0.194329	0.241053	0.191144	0.269725	0.221939	0.253796	0.254858	0.230434	0.178401	0.179463	0.191144	0.127429	0.158224	0.11681	0.0796432	0.0647765	0.0562812	0.0265477	0.0541574	0.011681	0.0297335	0.0318573	0.0106191	-0.0212382	-0.0148667	-0.0339811	-0.0307954	0.00637146	-0.0212382	0.0637146	-0.0180525
5.5	0.0637146	0.0499097	0.125305	0.106191	0.109377	0.0923861	0.108315	0.13911	0.108315	0.145482	0.124243	0.192206	0.151853	0.196453	0.165658	0.215568	0.185834	0.158224	0.192206	0.181586	0.130615	0.18371	0.131677	0.14442	0.152915	0.0976957	0.1115	0.127429	0.124243	0.0732717	0.0573431	0.0626526	0.0191144	0.0371668	0.0902623	0.0509716	0.0159286	0.00743337	-0.0180525	0.0244239	0.0276096	0.0339811	-0.0254858	0.0286716	0.0212382	-0.0361049	0.0456621	0.0254858	-0.0297335
5.75	0.0902623	0.124243	0.0807051	0.0966337	0.18371	0.13911	0.0860147	0.107253	0.147605	0.150791	0.149729	0.145482	0.172029	0.153977	0.201763	0.104067	0.141234	0.151853	0.081767	0.1115	0.0775194	0.119996	0.0998195	0.0711479	0.0414145	0.101943	0.0626526	0.023362	0.0807051	0.0318573	0.0361049	0.00955718	-0.0148667	-0.0138048	-0.0212382	-0.0244239	-0.00530955	-0.023362	0.00318573	-0.00849527	-0.00212382	0.0138048	-0.00849527	-0.0180525	-0.0106191	0.0318573	-0.046724	-0.0127429	0.0254858
6	0.0690241	0.0828289	0.0913242	0.108315	0.046724	0.0647765	0.0562812	0.0849527	0.0764575	0.103005	0.117872	0.0711479	0.0807051	0.0148667	0.0339811	0.0881385	0.0892004	0.0329192	0.0223001	0.0552193	0.0605288	0.023362	0.0297335	0.0201763	-0.0201763	0.0244239	0.0509716	0.0594669	0.0286716	0.0106191	0.0201763	0.0169905	0.00955718	-0.0254858	0.00849527	-0.0169905	-0.00743337	0.00212382	0.00318573	0.0148667	0.00637146	0.0148667	-0.00530955	0.00530955	0.00743337	0.0499097	-0.0201763	0.0318573	-0.0127429
6.25	0.00106191	0.0541574	0.0254858	0.0265477	0.0424764	0.0382287	0.0159286	0.0286716	0.0191144	0.0541574	0.0414145	0.0605288	0.0615907	0.0679622	0.0201763	-0.00849527	0.0127429	0.0201763	0.00424764	-0.0191144	0.0307954	-0.00637146	0.0775194	0.0446002	0.046724	-0.0180525	-0.00530955	0.0318573	0.0339811	-0.00849527	0.0191144	-0.0180525	0.0477859	-0.00318573	0.0223001	0.0361049	-0.0191144	-0.011681	-0.0191144	0.0223001	0.00530955	0.00955718	-0.0148667	0.0201763	0.0371668	-0.00530955	0.0530955	-0.0371668	-0.0286716
6.5	0.058405	0.0244239	0.0382287	0.0148667	0.0244239	-0.00424764	0.0223001	0.0552193	0.0169905	0.0477859	-0.00955718	0.00955718	0.0148667	0.0297335	-0.00849527	0.00424764	-0.0138048	-0.00318573	0.0318573	0.035043	0.0286716	0.0201763	-0.00530955	0.0286716	-0.0191144	-0.0329192	0.0286716	0.0127429	-0.0339811	-0.00530955	0.011681	-0.00106191	0.035043	-0.0212382	0.0148667	-0.0276096	0.0392906	0	0.0138048	-0.00955718	0.0254858	0.0106191	-0.00955718	0.00637146	0.00530955	-0.0106191	-0.0212382	-0.00212382	-0.0138048
6.75	-0.00743337	0.0191144	-0.011681	0.0637146	0.0392906	0.0138048	0.046724	0.035043	0.0403526	-0.0106191	-0.0201763	-0.00424764	0.0148667	0.00530955	0.0456621	-0.0286716	-0.0127429	-0.00849527	0.0392906	-0.00212382	-0.00318573	-0.011681	-0.00106191	0.00955718	-0.0106191	-0.0286716	0.0541574	0.00424764	0.00424764	0.0265477	0.0148667	0.00106191	0.023362	-0.0148667	-0.0318573	-0.00530955	0.0424764	-0.0159286	0.0148667	-0.0212382	-0.00106191	-0.0127429	0.035043	0.0201763	0.0106191	-0.0254858	0.00955718	0.0127429	-0.00318573
7	-0.00424764	0.00530955	0.0191144	-0.0307954	0.0201763	0.0530955	0.0361049	-0.00743337	-0.0286716	0.035043	0.0488478	-0.0201763	0.0307954	0.0403526	0.0169905	-0.00424764	0.0276096	0.0265477	0.0435383	0.0127429	-0.011681	-0.011681	-0.0159286	0.00637146	-0.0106191	0.0286716	-0.0106191	0.0127429	0.0169905	0.0382287	0.00849527	-0.0318573	0.00318573	0.00212382	-0.0254858	0.00743337	-0.0339811	-0.00106191	-0.0159286	-0.00212382	-0.0276096	0.00849527	-0.0169905	0.0392906	-0.0371668	-0.0530955	0.00318573	0.00955718	-0.0212382
[truncated: 52 more columns]
