# Supplementary material for: Quantum squeezing amplification with a weak Kerr nonlinear oscillator
Source: Nat Commun. 2025 Dec 18;17:970. doi: 10.1038/s41467-025-67699-0 (PMC12848120; doi:10.1038/s41467-025-67699-0)
Supplement: Supplementary file 5 — Source data for Fig. 4b-c [file 41467_2025_67699_MOESM5_ESM.xlsx]

## Sheet: Data_Fig4b
Fig. 4b Extracted Allan deviation for displacement estimation as a function of the number of independent of measurements N_meas
Trotter M=1
N_meas	120	520	2000	8000	32000	128000
Allan deviation	0.0448661	0.0246509	0.0136906	0.00692517	0.00344416	0.00154015
error bar	0.0144443	0.00876413	0.00394261	0.00197219	0.000639731	0.000508221
classical bound (dashed line)	0.0429804	0.0206471	0.010528	0.005264	0.002632	0.001316
quantum bound (solid line)	0.0364107	0.0174911	0.00891876	0.00445938	0.00222969	0.00111484
Trotter M=13
N_meas	120	520	2000	8000	32000	128000
Allan deviation	0.0197312	0.00906411	0.00457376	0.00226484	0.00117609	0.00128878
error bar	0.00370331	0.001635	0.000901212	0.000431096	0.000307569	0.000246674
classical bound (dashed line)	0.0170861	0.00820788	0.00418522	0.00209261	0.0010463	0.000523152
quantum bound (solid line)	0.00851443	0.0040902	0.0020856	0.0010428	0.0005214	0.0002607

## Sheet: Data_Fig4c
Fig. 4c Extracted Allan deviation for displacement estimation as a function of Trotter steps M
number of steps (M)	0	1	2	3	4	5	6	7	8	9	10	11	12	13
Allan deviation	0.0039833	0.00288049	0.00254746	0.00195094	0.0015206	0.00148884	0.00129894	0.00118316	0.00106445	0.00116035	0.00110783	0.000953592	0.000955248	0.00104609
error bar	0.00102458	0.000959565	0.000484844	0.000503907	0.000367732	0.000322175	0.000302654	0.000273534	0.000371153	0.000218225	0.000267087	0.0002558	0.000243453	0.000249639
classical bound (dashed line)	0.00329323	0.002632	0.00209469	0.00177417	0.00149658	0.00134574	0.00122259	0.0011911	0.00104291	0.00107214	0.00107377	0.000937302	0.000980431	0.0010463
quantum bound (solid line)	0.00279508	0.00222969	0.00181768	0.00148909	0.00119801	0.000999863	0.000857068	0.000744653	0.00068097	0.000620371	0.000580342	0.000556639	0.000537763	0.0005214
standard quantum limit	0.0028	0.0028	0.0028	0.0028	0.0028	0.0028	0.0028	0.0028	0.0028	0.0028	0.0028	0.0028	0.0028	0.0028
